# Supplementary material for: Improvement of Raw and Pasteurized Milk Quality through the Use of Lactoperoxidase Systems (LPSs) along the Dairy Value Chain, under Real Conditions in Ethiopia
Source: Foods. 2024 Apr 21;13(8):1272. doi: 10.3390/foods13081272 (PMC11049535; doi:10.3390/foods13081272)
Supplement: Supplementary file 1 [file foods-13-01272-s001.zip]

Archive with 5 entries (5 files):
- Milk collectors morning milk raw data.xlsx
- Milk collectors night milk raw data.xlsx
- Milk processsor raw data.xlsx
- Milk producers overnigh milk raw data.xlsx
- Milk producrers morning milk raw data.xlsx
