# Supplementary material for: Improvement of Raw and Pasteurized Milk Quality through the Use of Lactoperoxidase Systems (LPSs) along the Dairy Value Chain, under Real Conditions in Ethiopia
Source: Foods. 2024 Apr 21;13(8):1272. doi: 10.3390/foods13081272 (PMC11049535; doi:10.3390/foods13081272)
Supplement: Supplementary file 1 [file foods-13-01272-s001.zip › Milk collectors morning milk raw data.xlsx]

## Sheet: all
Study district	Value chain		TC count	LOG cfu/ml	Log % reduction	TC count	log10	Log % reduction	E-coli counts	log10	Log % reduction	REST	MEBT	titrable acidity	PH	ALCOHOL	COB	SCN- CON IN PPM
debrezeit	collector 1	Morning milk activated	316000	5.49969	-12.0109	2000000	6.30103	-9.98529			-100	excellent	excellent	0.2	6.45	1	1	13.85
debrezeit	collector 1	control 1	1780000	6.25042		10000000	7		100	2		bad	poor	0.24	6.34	1	1	11.67
debrezeit	collector 2	Morning milk activated	45000	4.65321	-14.8137	95000	4.97772	-21.2662			-100	excellent	excellent	0.21	6.52	1	1	8.87
debrezeit	collector 2	control 2	290000	5.4624		2100000	6.32222		150	2.17609		bad	poor	0.25	6.37	1	1	11.81
debrezeit	collector 3	Morning milk activated	100000	5	-18.352	3000000	6.47712	-16.7267				good	good	0.22	6.47	1	1	10.1
debrezeit	collector 3	control 3	1330000	6.12385		60000000	7.77815					bad	poor	0.28	6.35	1	1	14.39
debrezeit	collector 4	Morning milk activated	500000	5.69897	-7.20481	400000	5.60206	-15.1468				excellent	excellent	0.23	6.44	1	1	8.36
debrezeit	collector 4	control 4	1385000	6.14145		4000000	6.60206					bad	poor	0.25	6.28	1	1	10.41
debrezeit	collector 5	Morning milk activated	460000	5.66276	-7.84133	200000	5.30103	-18.5103				excellent	excellent	0.23	6.42	1	1	11.77
debrezeit	collector 5	control 5	1395000	6.14457		3200000	6.50515					bad	poor	0.26	6.26	1	1	10.11
Asela	collectors 6	Morning milk activated	14900	4.17319	-29.7387	1700000	6.23045	-2.61789			-100	good	good	0.23	6.5	1	1	32.77
Asela	collectors 6	control 6	870000	5.93952		2500000	6.39794		200	2.30103		fair	fair	0.33	6.31	1	1	30.79
Asela	collectors 7	Morning milk activated	150000	5.17609	-18.4147	1300000	6.11394	-15.1327	1000	3	-32.9927	excellent	excellent	0.3	6.59	1	1	23.36
Asela	collectors 7	control 7	2210000	6.34439		16000000	7.20412		30000	4.47712		bad	poor	0.33	6.4	1	1	27.08
Asela	collectors 8	Morning milk activated	100000	5	-14.4126	1600000	6.20412	-12.7893				excellent	excellent	0.29	6.53	1	1	25.76
Asela	collectors 8	control 8	695000	5.84198		13000000	7.11394					bad	poor	0.36	6.41	1	1	27.52
Asela	collectors 9	Morning milk activated	74000	4.86923	-11.2151	1000000	6	-13.0136				excellent	excellent	0.21	6.55	1	1	8.68
Asela	collectors 9	control 9	305000	5.4843		7900000	6.89763					bad	poor	0.24	6.44	1	1	11.53
Asela	collectors 10	Morning milk activated	43000	4.63347	-19.3379	1000000	6	-14.0121			-100	excellent	excellent	0.21	6.66	1	1	8.57
Asela	collectors 10	control 10	555000	5.74429		9500000	6.97772		500	2.69897		bad	poor	0.23	6.61	1	1	9.38
Selale	collectors 11	Morning milk activated	36000	4.5563	-11.723	12000000	7.07918	-12.3775				bad	poor	0.23	6.05	2	1	6.9
Selale	collectors 11	control 11	145000	5.16137		120000000	8.07918					bad	poor	0.28	5.8	2	2	12.79
Selale	collectors 12	Morning milk activated	87000	4.93952	-9.69506	11230000	7.05038	-9.18471				bad	poor	0.29	6.07	2	1	11.65
Selale	collectors 12	control 12	295000	5.46982		58000000	7.76343					bad	poor	0.33	5.75	2	2	15.56
Selale	collectors 13	Morning milk activated	14500	4.16137	-28.4117	5700000	6.75587	-8.88875	10	1	-61.5689	bad	poor	0.26	6.09	2	1	8.9
Selale	collectors 13	control 13	650000	5.81291		26000000	7.41497		400	2.60206		bad	poor	0.28	5.88	2	2	11.45
Selale	collectors 14	Morning milk activated	2100	3.32222	-20.2792	790000	5.89763	-11.9622				excellent	poor	0.26	6.13	2	1	11.81
Selale	collectors 14	control 14	14700	4.16732		5000000	6.69897					bad	poor	0.3	5.7	2	2	11.1
Selale	collectors 15	Morning milk activated	13800	4.13988	-25.7292	7600000	6.88081	-9.61501			-100	bad	poor	0.3	6.04	1	1	10.58
Selale	collectors 15	control 15	375000	5.57403		41000000	7.61278		250	2.39794		bad	poor	0.32	5.71	2	2	12.08
Holeta	collectors 16	Morning milk activated	19400	4.2878		720000	5.85733	-15.5945					good	0.16	6.49	1	1	10.32
Holeta	collectors 16	control 16	446000	5.64933		8700000	6.93952						poor	0.2	6.38	1	1	7.4
Holeta	collectors 17	Morning milk activated	5011	3.69992		3800000	6.57978	-7.92519					fair	0.17	6.47	1	1	10
Holeta	collectors 17	control 17	199500	5.29994		14000000	7.14613						poor	0.2	6.29	1	1	5.8
Holeta	collectors 18	Morning milk activated	40000	4.60206		900000	5.95424	-9.18292					good	0.19	6.46	1	1	10.14
Holeta	collectors 18	control 18	510000	5.70757		3600000	6.5563						fair	0.2	6.26	2	1	5.53
Holeta	collectors 19	Morning milk activated	20000	4.30103		200000	5.30103	-12.8003					good	0.17	6.48	1	1	15.27
Holeta	collectors 19	control 19	186300	5.27021		1200000	6.07918						good	0.2	6.31	2	1	8.6
Holeta	collectors 20	Morning milk activated	19500	4.29003		2300000	6.36173	-6.44558					fair	0.18	6.66	1	1	12.83
Holeta	collectors 20	control 20	106000	5.02531		6310000	6.80003						poor	0.17	6.61	1	1	7.2

## Sheet: T coliform counts
Study district	Value chain		TC count	LOG cfu/ml	Log % reduction
debrezeit	collector 1	Morning milk activated	316000	5.49969	-12.0109
debrezeit	collector 1	control 1	1780000	6.25042
debrezeit	collector 2	Morning milk activated	45000	4.65321	-14.8137
debrezeit	collector 2	control 2	290000	5.4624
debrezeit	collector 3	Morning milk activated	100000	5	-18.352
debrezeit	collector 3	control 3	1330000	6.12385
debrezeit	collector 4	Morning milk activated	500000	5.69897	-7.20481
debrezeit	collector 4	control 4	1385000	6.14145
debrezeit	collector 5	Morning milk activated	460000	5.66276	-7.84133
debrezeit	collector 5	control 5	1395000	6.14457
Asela	collectors 6	Morning milk activated	14900	4.17319	-29.7387
Asela	collectors 6	control 6	870000	5.93952
Asela	collectors 7	Morning milk activated	150000	5.17609	-18.4147
Asela	collectors 7	control 7	2210000	6.34439
Asela	collectors 8	Morning milk activated	100000	5	-14.4126
Asela	collectors 8	control 8	695000	5.84198
Asela	collectors 9	Morning milk activated	74000	4.86923	-11.2151
Asela	collectors 9	control 9	305000	5.4843
Asela	collectors 10	Morning milk activated	43000	4.63347	-19.3379
Asela	collectors 10	control 10	555000	5.74429
Selale	collectors 11	Morning milk activated	36000	4.5563	-11.723
Selale	collectors 11	control 11	145000	5.16137
Selale	collectors 12	Morning milk activated	87000	4.93952	-9.69506
Selale	collectors 12	control 12	295000	5.46982
Selale	collectors 13	Morning milk activated	14500	4.16137	-28.4117
Selale	collectors 13	control 13	650000	5.81291
Selale	collectors 14	Morning milk activated	2100	3.32222	-20.2792
Selale	collectors 14	control 14	14700	4.16732
Selale	collectors 15	Morning milk activated	13800	4.13988	-25.7292
Selale	collectors 15	control 15	375000	5.57403
Holeta	collectors 16	Morning milk activated	19400	4.2878	-24.1008
Holeta	collectors 16	control 16	446000	5.64933
Holeta	collectors 17	Morning milk activated	5011	3.69992	-30.1894
Holeta	collectors 17	control 17	199500	5.29994
Holeta	collectors 18	Morning milk activated	40000	4.60206	-19.3692
Holeta	collectors 18	control 18	510000	5.70757
Holeta	collectors 19	Morning milk activated	20000	4.30103	-18.3898
Holeta	collectors 19	control 19	186300	5.27021
Holeta	collectors 20	Morning milk activated	19500	4.29003	-14.6314
Holeta	collectors 20	control 20	106000	5.02531

## Sheet: TPC
Study district	Value chain		TC count	log10	Log % reduction	REST
debrezeit	collector 1	Morning milk activated	2000000	6.30103	-9.98529	good
debrezeit	collector 1	control 1	10000000	7		bad
debrezeit	collector 2	Morning milk activated	95000	4.97772	-21.2662	good
debrezeit	collector 2	control 2	2100000	6.32222		bad
debrezeit	collector 3	Morning milk activated	3000000	6.47712	-16.7267	poor
debrezeit	collector 3	control 3	60000000	7.77815		bad
debrezeit	collector 4	Morning milk activated	400000	5.60206	-15.1468	good
debrezeit	collector 4	control 4	4000000	6.60206		bad
debrezeit	collector 5	Morning milk activated	200000	5.30103	-18.5103	good
debrezeit	collector 5	control 5	3200000	6.50515		bad
Asela	collectors 6	Morning milk activated	1700000	6.23045	-2.61789	bad
Asela	collectors 6	control 6	2500000	6.39794		fair
Asela	collectors 7	Morning milk activated	1300000	6.11394	-15.1327	good
Asela	collectors 7	control 7	16000000	7.20412		bad
Asela	collectors 8	Morning milk activated	1600000	6.20412	-12.7893	good
Asela	collectors 8	control 8	13000000	7.11394		bad
Asela	collectors 9	Morning milk activated	1000000	6	-13.0136	excellent
Asela	collectors 9	control 9	7900000	6.89763		bad
Asela	collectors 10	Morning milk activated	1000000	6	-14.0121	excellent
Asela	collectors 10	control 10	9500000	6.97772		bad
Selale	collectors 11	Morning milk activated	12000000	7.07918	-12.3775	bad
Selale	collectors 11	control 11	120000000	8.07918		bad
Selale	collectors 12	Morning milk activated	11230000	7.05038	-9.18471	bad
Selale	collectors 12	control 12	58000000	7.76343		bad
Selale	collectors 13	Morning milk activated	5700000	6.75587	-8.88875	bad
Selale	collectors 13	control 13	26000000	7.41497		bad
Selale	collectors 14	Morning milk activated	790000	5.89763	-11.9622	excellent
Selale	collectors 14	control 14	5000000	6.69897		bad
Selale	collectors 15	Morning milk activated	7600000	6.88081	-9.61501	bad
Selale	collectors 15	control 15	41000000	7.61278		bad
Holeta	collectors 16	Morning milk activated	720000	5.85733	-15.5945	good
Holeta	collectors 16	control 16	8700000	6.93952		bad
Holeta	collectors 17	Morning milk activated	3800000	6.57978	-7.92519	good
Holeta	collectors 17	control 17	14000000	7.14613		bad
Holeta	collectors 18	Morning milk activated	900000	5.95424	-9.18292	good
Holeta	collectors 18	control 18	3600000	6.5563		good
Holeta	collectors 19	Morning milk activated	200000	5.30103	-12.8003	bad
Holeta	collectors 19	control 19	1200000	6.07918		bad
Holeta	collectors 20	Morning milk activated	2300000	6.36173	-6.44558	fair
Holeta	collectors 20	control 20	6310000	6.80003		bad

## Sheet: E-coli counts
Study district	Value chain		E-coli counts	log10	Log % reduction
debrezeit	collector 1	Morning milk activated			-100
debrezeit	collector 1	control 1	100	2
debrezeit	collector 2	Morning milk activated			-100
debrezeit	collector 2	control 2	150	2.17609
debrezeit	collector 3	Morning milk activated
debrezeit	collector 3	control 3
debrezeit	collector 4	Morning milk activated
debrezeit	collector 4	control 4
debrezeit	collector 5	Morning milk activated
debrezeit	collector 5	control 5
Asela	collectors 6	Morning milk activated			-100
Asela	collectors 6	control 6	200	2.30103
Asela	collectors 7	Morning milk activated	1000		-100
Asela	collectors 7	control 7	30000	4.47712
Asela	collectors 8	Morning milk activated
Asela	collectors 8	control 8
Asela	collectors 9	Morning milk activated
Asela	collectors 9	control 9
Asela	collectors 10	Morning milk activated			-100
Asela	collectors 10	control 10	500	2.69897
Selale	collectors 11	Morning milk activated
Selale	collectors 11	control 11
Selale	collectors 12	Morning milk activated			#NUM!
Selale	collectors 12	control 12		#NUM!
Selale	collectors 13	Morning milk activated	10		-100
Selale	collectors 13	control 13	400	2.60206
Selale	collectors 14	Morning milk activated
Selale	collectors 14	control 14
Selale	collectors 15	Morning milk activated			-100
Selale	collectors 15	control 15	250	2.39794
Holeta	collectors 16	Morning milk activated
Holeta	collectors 16	control 16
Holeta	collectors 17	Morning milk activated
Holeta	collectors 17	control 17
Holeta	collectors 18	Morning milk activated
Holeta	collectors 18	control 18
Holeta	collectors 19	Morning milk activated
Holeta	collectors 19	control 19
Holeta	collectors 20	Morning milk activated
Holeta	collectors 20	control 20

## Sheet: RES AND METHYL
Study district	Value chain		REST	MEBT
debrezeit	collector 1	Morning milk activated	excellent	excellent
debrezeit	collector 1	control 1	bad	poor
debrezeit	collector 2	Morning milk activated	excellent	excellent
debrezeit	collector 2	control 2	bad	poor
debrezeit	collector 3	Morning milk activated	good	good
debrezeit	collector 3	control 3	bad	poor
debrezeit	collector 4	Morning milk activated	excellent	excellent
debrezeit	collector 4	control 4	bad	poor
debrezeit	collector 5	Morning milk activated	excellent	excellent
debrezeit	collector 5	control 5	bad	poor
Asela	collectors 6	Morning milk activated	good	good
Asela	collectors 6	control 6	fair	fair
Asela	collectors 7	Morning milk activated	excellent	excellent
Asela	collectors 7	control 7	bad	poor
Asela	collectors 8	Morning milk activated	excellent	excellent
Asela	collectors 8	control 8	bad	poor
Asela	collectors 9	Morning milk activated	excellent	excellent
Asela	collectors 9	control 9	bad	poor
Asela	collectors 10	Morning milk activated	excellent	excellent
Asela	collectors 10	control 10	bad	poor
Selale	collectors 11	Morning milk activated	bad	poor
Selale	collectors 11	control 11	bad	poor
Selale	collectors 12	Morning milk activated	bad	poor
Selale	collectors 12	control 12	bad	poor
Selale	collectors 13	Morning milk activated	bad	poor
Selale	collectors 13	control 13	bad	poor
Selale	collectors 14	Morning milk activated	excellent	poor
Selale	collectors 14	control 14	bad	poor
Selale	collectors 15	Morning milk activated	bad	poor
Selale	collectors 15	control 15	bad	poor
Holeta	collectors 16	Morning milk activated		good
Holeta	collectors 16	control 16		poor
Holeta	collectors 17	Morning milk activated		fair
Holeta	collectors 17	control 17		poor
Holeta	collectors 18	Morning milk activated		good
Holeta	collectors 18	control 18		fair
Holeta	collectors 19	Morning milk activated		good
Holeta	collectors 19	control 19		good
Holeta	collectors 20	Morning milk activated		fair
Holeta	collectors 20	control 20		poor

## Sheet: TTA
Study district	Value chain		Vintial	Vfinal	TTA
debrezeit	collector 1	Morning milk activated	21.5	23.7	0.198
debrezeit	collector 1	control 1	23.7	26.4	0.243
debrezeit	collector 2	Morning milk activated	26.4	28.7	0.207
debrezeit	collector 2	control 2	28.7	31.5	0.252
debrezeit	collector 3	Morning milk activated	31.5	33.9	0.216
debrezeit	collector 3	control 3	33.9	37	0.279
debrezeit	collector 4	Morning milk activated	37.1	39.7	0.234
debrezeit	collector 4	control 4	39.6	42.4	0.252
debrezeit	collector 5	Morning milk activated	42.4	45	0.234
debrezeit	collector 5	control 5	44.9	47.8	0.261
Asela	collectors 6	Morning milk activated	10.3	12.9	0.234
Asela	collectors 6	control 6	12.9	16.6	0.333
Asela	collectors 7	Morning milk activated	16.5	19.8	0.297
Asela	collectors 7	control 7	19.9	23.6	0.333
Asela	collectors 8	Morning milk activated	23.5	26.7	0.288
Asela	collectors 8	control 8	26.7	30.7	0.36
Asela	collectors 9	Morning milk activated	30.7	33	0.207
Asela	collectors 9	control 9	33.1	35.8	0.243
Asela	collectors 10	Morning milk activated	35.7	38	0.207
Asela	collectors 10	control 10	38.1	40.7	0.234
Selale	collectors 11	Morning milk activated	6.9	9.5	0.234
Selale	collectors 11	control 11	9.5	12.6	0.279
Selale	collectors 12	Morning milk activated	12.6	15.8	0.288
Selale	collectors 12	control 12	15.8	19.5	0.333
Selale	collectors 13	Morning milk activated	19.5	22.4	0.261
Selale	collectors 13	control 13	22.3	25.4	0.279
Selale	collectors 14	Morning milk activated	25.5	28.4	0.261
Selale	collectors 14	control 14	28.3	31.6	0.297
Selale	collectors 15	Morning milk activated	31.7	35	0.297
Selale	collectors 15	control 15	35	38.6	0.324
Holeta	collectors 16	Morning milk activated	20.3	22.1	0.162
Holeta	collectors 16	control 16	22.1	24.3	0.198
Holeta	collectors 17	Morning milk activated	24.3	26.2	0.171
Holeta	collectors 17	control 17	26.2	28.4	0.198
Holeta	collectors 18	Morning milk activated	28.4	30.5	0.189
Holeta	collectors 18	control 18	30.5	32.7	0.198
Holeta	collectors 19	Morning milk activated	32.7	34.6	0.171
Holeta	collectors 19	control 19	34.6	36.8	0.198
Holeta	collectors 20	Morning milk activated	36.9	38.9	0.18
Holeta	collectors 20	control 20	38.9	40.8	0.171

## Sheet: PH,ALCO,COB
Study district	Value chain		PH	ALCOHOL	COB
debrezeit	collector 1	Morning milk activated	6.45	1	1
debrezeit	collector 1	control 1	6.34	1	1
debrezeit	collector 2	Morning milk activated	6.52	1	1
debrezeit	collector 2	control 2	6.37	1	1
debrezeit	collector 3	Morning milk activated	6.47	1	1
debrezeit	collector 3	control 3	6.35	1	1
debrezeit	collector 4	Morning milk activated	6.44	1	1
debrezeit	collector 4	control 4	6.28	1	1
debrezeit	collector 5	Morning milk activated	6.42	1	1
debrezeit	collector 5	control 5	6.26	1	1
Asela	collectors 6	Morning milk activated	6.5	1	1
Asela	collectors 6	control 6	6.31	1	1
Asela	collectors 7	Morning milk activated	6.59	1	1
Asela	collectors 7	control 7	6.4	1	1
Asela	collectors 8	Morning milk activated	6.53	1	1
Asela	collectors 8	control 8	6.41	1	1
Asela	collectors 9	Morning milk activated	6.55	1	1
Asela	collectors 9	control 9	6.44	1	1
Asela	collectors 10	Morning milk activated	6.66	1	1
Asela	collectors 10	control 10	6.61	1	1
Selale	collectors 11	Morning milk activated	6.05	2	1
Selale	collectors 11	control 11	5.8	2	2
Selale	collectors 12	Morning milk activated	6.07	2	1
Selale	collectors 12	control 12	5.75	2	2
Selale	collectors 13	Morning milk activated	6.09	2	1
Selale	collectors 13	control 13	5.88	2	2
Selale	collectors 14	Morning milk activated	6.13	2	1
Selale	collectors 14	control 14	5.7	2	2
Selale	collectors 15	Morning milk activated	6.04	1	1
Selale	collectors 15	control 15	5.71	2	2
Holeta	collectors 16	Morning milk activated	6.49	1	1
Holeta	collectors 16	control 16	6.38	1	1
Holeta	collectors 17	Morning milk activated	6.47	1	1
Holeta	collectors 17	control 17	6.29	1	1
Holeta	collectors 18	Morning milk activated	6.46	1	1
Holeta	collectors 18	control 18	6.26	2	1
Holeta	collectors 19	Morning milk activated	6.48	1	1
Holeta	collectors 19	control 19	6.31	2	1
Holeta	collectors 20	Morning milk activated	6.66	1	1
Holeta	collectors 20	control 20	6.61	1	1

## Sheet: thiocyanate
Study district	Value chain		ABS	Y-intersept	slope	SCN- CON IN PPM
debrezeit	collector 1	Morning milk activated	0.3268		0.0236	13.8475
debrezeit	collector 1	control 1	0.2754		0.0236	11.6695
debrezeit	collector 2	Morning milk activated	0.2093		0.0236	8.86864
debrezeit	collector 2	control 2	0.2786		0.0236	11.8051
debrezeit	collector 3	Morning milk activated	0.2383		0.0236	10.0975
debrezeit	collector 3	control 3	0.3396		0.0236	14.3898
debrezeit	collector 4	Morning milk activated	0.1973		0.0236	8.36017
debrezeit	collector 4	control 4	0.2456		0.0236	10.4068
debrezeit	collector 5	Morning milk activated	0.2777		0.0236	11.7669
debrezeit	collector 5	control 5	0.2385		0.0236	10.1059
Asela	collectors 6	Morning milk activated	1.134		0.0346	32.7746
Asela	collectors 6	control 6	1.0654		0.0346	30.7919
Asela	collectors 7	Morning milk activated	0.8082		0.0346	23.3584
Asela	collectors 7	control 7	0.9371		0.0346	27.0838
Asela	collectors 8	Morning milk activated	0.8912		0.0346	25.7572
Asela	collectors 8	control 8	0.9523		0.0346	27.5231
Asela	collectors 9	Morning milk activated	0.3005		0.0346	8.68497
Asela	collectors 9	control 9	0.3988		0.0346	11.526
Asela	collectors 10	Morning milk activated	0.2964		0.0346	8.56647
Asela	collectors 10	control 10	0.3244		0.0346	9.37572
Selale	collectors 11	Morning milk activated	0.1849		0.0268	6.89925
Selale	collectors 11	control 11	0.3429		0.0268	12.7948
Selale	collectors 12	Morning milk activated	0.3121		0.0268	11.6455
Selale	collectors 12	control 12	0.4171		0.0268	15.5634
Selale	collectors 13	Morning milk activated	0.2386		0.0268	8.90299
Selale	collectors 13	control 13	0.3068		0.0268	11.4478
Selale	collectors 14	Morning milk activated	0.3166		0.0268	11.8134
Selale	collectors 14	control 14	0.2974		0.0268	11.097
Selale	collectors 15	Morning milk activated	0.2836		0.0268	10.5821
Selale	collectors 15	control 15	0.3238		0.0268	12.0821
Holeta	collectors 16	Morning milk activated
Holeta	collectors 16	control 16
Holeta	collectors 17	Morning milk activated
Holeta	collectors 17	control 17
Holeta	collectors 18	Morning milk activated
Holeta	collectors 18	control 18
Holeta	collectors 19	Morning milk activated
Holeta	collectors 19	control 19
Holeta	collectors 20	Morning milk activated
Holeta	collectors 20	control 20

## Sheet: Calibration curve
concentration	ABS
5	0.1296
10	0.2273			D/ZEYIT calibration curve
15	0.3565
20	0.4675
30	0.7095
40	0.9453
conce	ABS				ASSELA calibration curve
5	0.1575
10	0.3619
15	0.5314
20	0.6936
30	1.0357
40	1.378
Con	abs
5	0.1278					SELALE calibration curve
10	0.2617
15	0.4058
20	0.5283
30	0.8192
40	1.0625
