# Supplementary material for: Improvement of Raw and Pasteurized Milk Quality through the Use of Lactoperoxidase Systems (LPSs) along the Dairy Value Chain, under Real Conditions in Ethiopia
Source: Foods. 2024 Apr 21;13(8):1272. doi: 10.3390/foods13081272 (PMC11049535; doi:10.3390/foods13081272)
Supplement: Supplementary file 1 [file foods-13-01272-s001.zip › Milk collectors night milk raw data.xlsx]

## Sheet: all
Study district	Value chain		TC count	LOG cfu/ml	Log % reduction	TP counts	log10	Log % reduction	E-coli counts	log10	Log % reduction	REST	MBRT	titrable acidity	PH	ALCOHOL	COB	SCN- CON IN PPM
debrezeit	collector 1	Night milk activated	398000	5.59988	-16.9153	22900000	7.35984	-11.5398	0			fair	fair	0.28	6.42	1	1	7.77
debrezeit	collector 1	control 1	5495000	6.73997		208900000	8.31994		0			bad	poor	0.36	6.12	2	2	13.87
debrezeit	collector 2	Night milk activated	1584000	6.19976	-12.6756	5600000	6.74819	-9.57078	0			fair	fair	0.27	6.5	1	1	6.82
debrezeit	collector 2	control 2	12580000	7.09968		29000000	7.4624		0			bad	poor	0.35	6.32	1	1	12.33
debrezeit	collector 3	Night milk activated	2290000	6.35984	-3.63874	9000000	6.95424	-11.4251	0			bad	fair	0.29	6.22	2	1	6.79
debrezeit	collector 3	control 3	3981000	6.59999		71000000	7.85126		0			bad	poor	0.4	5.89	2	2	12.95
debrezeit	collector 4	Night milk activated	346000	5.53908	-16.7046	12800000	7.10721	-11.5736	0			bad	fair	0.29	6.4	1	1	16
debrezeit	collector 4	control 4	4466000	6.64992		109000000	8.03743		0			bad	poor	0.38	6.13	2	2	18.33
debrezeit	collector 5	Night milk activated	691000	5.83948	-16.2195	31620000	7.49996	-8.70232	0			good	fair	0.17	6.49	1	1	8.44
debrezeit	collector 5	control 5	9332000	6.96997		164000000	8.21484		0			bad	poor	0.35	6	2	2	6.65
Asela	collectors 6	Night milk activated	25000	4.39794	-14.435	25110000	7.39985	-7.79359	0			poor	poor	0.26	6.55	1	1	18.3
Asela	collectors 6	control 6	138000	5.13988		106000000	8.02531		0			bad	poor	0.38	6.3	1	1	9.44
Asela	collectors 7	Night milk activated	478000	5.67943	-9.12816	15840000	7.19976	-9.20198	0			fair	poor	0.24	6.2	2	1	23.31
Asela	collectors 7	control 7	1778000	6.24993		85000000	7.92942		0			bad	poor	0.4	5.9	2	2	23.56
Asela	collectors 8	Night milk activated	27000	4.43136	-33.8586	50100000	7.69984	-8.21689	0			good	good	0.28	6.59	1	1	23.51
Asela	collectors 8	control 8	5010000	6.69984		245000000	8.38917		0			bad	poor	0.49	6.14	2	2	32.3
Asela	collectors 9	Night milk activated	173000	5.23805	-19.7842	50000000	7.69897	-3.91705	0			bad	poor	0.33	6.24	2	2	20.66
Asela	collectors 9	control 9	3388000	6.52994		103000000	8.01284		0			bad	poor	0.54	6	2	2	22.34
Asela	collectors 10	Night milk activated	501000	5.69984	-12.3097	69180000	7.83998	-4.86095	0		-100	good	fair	0.26	6.58	1	1	24.62
Asela	collectors 10	control 10	3162000	6.49996		174000000	8.24055		150	2.17609		bad	poor	0.38	6.4	1	1	34.09
Selale	collectors 11	Night milk activated	323000	5.5092	-10.2718	57000000	7.75587	-8.50815	0			bad	poor	0.5	6.15	2	1	9.08
Selale	collectors 11	control 11	1380000	6.13988		300000000	8.47712					bad	poor	0.42	6	2	2	18.17
Selale	collectors 12	Night milk activated	9000	3.95424	-22.8757	7800000	6.89209	-10.0573	0		-100	fair	poor	0.32	6.15	2	1	11.61
Selale	collectors 12	control 12	134000	5.1271		46000000	7.66276		750	2.87506		bad	poor	0.25	5.92	2	1	15.93
Selale	collectors 13	Night milk activated	91000	4.95904	-25.427	200000	5.30103	-24.0787	0		-100	excellent	good	0.29	6.43	1	1	12.6
Selale	collectors 13	control 13	4466000	6.64992		9600000	6.98227		200	2.30103		bad	poor	0.21	6.37	1	1	16.23
Selale	collectors 14	Night milk activated	134000	5.1271	-18.8741	243000000	8.38561	-5.69594	0		-100	fair	fair	0.29	6.37	1	1	16.99
Selale	collectors 14	control 14	2089000	6.31994		780000000	8.89209		550	2.74036		bad	poor	0.54	6.11	2	2	13.22
Selale	collectors 15	Night milk activated	100000	5	-23.0765	2810000	6.44871	-13.1854	0		-100	good	good	0.29	6.2	2	1	16.77
Selale	collectors 15	control 15	3162000	6.49996		26800000	7.42813		300	2.47712		bad	poor	0.2	6	2	1	11.49
Holeta	collectors 16	Night milk activated	346000	5.53908		1900000	6.27875	-9.52178	0				fair	0.39	5.48	2	2	12.78
Holeta	collectors 16	control 16	2951000	6.46997		8700000	6.93952		0				poor	0.42	5.1	2	2	14.85
Holeta	collectors 17	Night milk activated	691000	5.83948		10000000	7	-16.0915	0				poor	0.16	6.22	2	1	16.04
Holeta	collectors 17	control 17	6918000	6.83998		220000000	8.34242		0				poor	0.26	6.08	2	2	6.57
Holeta	collectors 18	Night milk activated	69000	4.83885		930000	5.96848	-8.96572	0				good	0.19	6.16	2	1	14.22
Holeta	collectors 18	control 18	2884000	6.46		3600000	6.5563		0				fair	0.23	6.09	2	2	14.47
Holeta	collectors 19	Night milk activated	100000	5		190000	5.27875	-13.1667	0				good	0.15	6.5	1	1	12.91
Holeta	collectors 19	control 19	1258000	6.09968		1200000	6.07918		0				fair	0.16	6.3	1	1	7.42
Holeta	collectors 20	Night milk activated	50000	4.69897		2300000	6.36173	-17.7263	0				fair	0.15	6.22	2	1	11.14
Holeta	collectors 20	control 20	2290000	6.35984		54000000	7.73239		0				poor	0.32	5.96	2	2	5.53

## Sheet: T coliform count
Study district	Value chain		TC count	LOG cfu/ml	Log % reduction
debrezeit	collector 1	Night milk activated	398000	5.59988	-16.9153
debrezeit	collector 1	control 1	5495000	6.73997
debrezeit	collector 2	Night milk activated	1584000	6.19976	-12.6756
debrezeit	collector 2	control 2	12580000	7.09968
debrezeit	collector 3	Night milk activated	2290000	6.35984	-3.63874
debrezeit	collector 3	control 3	3981000	6.59999
debrezeit	collector 4	Night milk activated	346000	5.53908	-16.7046
debrezeit	collector 4	control 4	4466000	6.64992
debrezeit	collector 5	Night milk activated	691000	5.83948	-16.2195
debrezeit	collector 5	control 5	9332000	6.96997
Asela	collectors 6	Night milk activated	25000	4.39794	-14.435
Asela	collectors 6	control 6	138000	5.13988
Asela	collectors 7	Night milk activated	478000	5.67943	-9.12816
Asela	collectors 7	control 7	1778000	6.24993
Asela	collectors 8	Night milk activated	27000	4.43136	-33.8586
Asela	collectors 8	control 8	5010000	6.69984
Asela	collectors 9	Night milk activated	173000	5.23805	-19.7842
Asela	collectors 9	control 9	3388000	6.52994
Asela	collectors 10	Night milk activated	501000	5.69984	-12.3097
Asela	collectors 10	control 10	3162000	6.49996
Selale	collectors 11	Night milk activated	323000	5.5092	-10.2718
Selale	collectors 11	control 11	1380000	6.13988
Selale	collectors 12	Night milk activated	9000	3.95424	-22.8757
Selale	collectors 12	control 12	134000	5.1271
Selale	collectors 13	Night milk activated	91000	4.95904	-25.427
Selale	collectors 13	control 13	4466000	6.64992
Selale	collectors 14	Night milk activated	134000	5.1271	-18.8741
Selale	collectors 14	control 14	2089000	6.31994
Selale	collectors 15	Night milk activated	100000	5	-23.0765
Selale	collectors 15	control 15	3162000	6.49996
Holeta	collectors 16	Night milk activated	346000
Holeta	collectors 16	control 16	2951000
Holeta	collectors 17	Night milk activated	691000
Holeta	collectors 17	control 17	6918000
Holeta	collectors 18	Night milk activated	69000
Holeta	collectors 18	control 18	2884000
Holeta	collectors 19	Night milk activated	100000
Holeta	collectors 19	control 19	1258000
Holeta	collectors 20	Night milk activated	50000
Holeta	collectors 20	control 20	2290000

## Sheet: T plate count
Study district	Value chain		TP counts	log10	Log % reduction
debrezeit	collector 1	Night milk activated	22900000	7.35984	-11.5398
debrezeit	collector 1	control 1	208900000	8.31994
debrezeit	collector 2	Night milk activated	5600000	6.74819	-9.57078
debrezeit	collector 2	control 2	29000000	7.4624
debrezeit	collector 3	Night milk activated	9000000	6.95424	-11.4251
debrezeit	collector 3	control 3	71000000	7.85126
debrezeit	collector 4	Night milk activated	12800000	7.10721	-11.5736
debrezeit	collector 4	control 4	109000000	8.03743
debrezeit	collector 5	Night milk activated	31620000	7.49996	-8.70232
debrezeit	collector 5	control 5	164000000	8.21484
Asela	collectors 6	Night milk activated	25110000	7.39985	-7.79359
Asela	collectors 6	control 6	106000000	8.02531
Asela	collectors 7	Night milk activated	15840000	7.19976	-9.20198
Asela	collectors 7	control 7	85000000	7.92942
Asela	collectors 8	Night milk activated	50100000	7.69984	-8.21689
Asela	collectors 8	control 8	245000000	8.38917
Asela	collectors 9	Night milk activated	50000000	7.69897	-3.91705
Asela	collectors 9	control 9	103000000	8.01284
Asela	collectors 10	Night milk activated	69180000	7.83998	-4.86095
Asela	collectors 10	control 10	174000000	8.24055
Selale	collectors 11	Night milk activated	57000000	7.75587	-8.50815
Selale	collectors 11	control 11	300000000	8.47712
Selale	collectors 12	Night milk activated	7800000	6.89209	-10.0573
Selale	collectors 12	control 12	46000000	7.66276
Selale	collectors 13	Night milk activated	200000	5.30103	-24.0787
Selale	collectors 13	control 13	9600000	6.98227
Selale	collectors 14	Night milk activated	243000000	8.38561	-5.69594
Selale	collectors 14	control 14	780000000	8.89209
Selale	collectors 15	Night milk activated	2810000	6.44871	-13.1854
Selale	collectors 15	control 15	26800000	7.42813
Holeta	collectors 16	Night milk activated	1900000
Holeta	collectors 16	control 16	8700000
Holeta	collectors 17	Night milk activated	10000000
Holeta	collectors 17	control 17	220000000
Holeta	collectors 18	Night milk activated	930000
Holeta	collectors 18	control 18	3600000
Holeta	collectors 19	Night milk activated	190000
Holeta	collectors 19	control 19	1200000
Holeta	collectors 20	Night milk activated	2300000
Holeta	collectors 20	control 20	54000000

## Sheet: E-coli count
Study district	Value chain		E-coli counts	log10	Log % reduction
debrezeit	collector 1	Night milk activated	0
debrezeit	collector 1	control 1	0
debrezeit	collector 2	Night milk activated	0
debrezeit	collector 2	control 2	0
debrezeit	collector 3	Night milk activated	0
debrezeit	collector 3	control 3	0
debrezeit	collector 4	Night milk activated	0
debrezeit	collector 4	control 4	0
debrezeit	collector 5	Night milk activated	0
debrezeit	collector 5	control 5	0
Asela	collectors 6	Night milk activated	0
Asela	collectors 6	control 6	0
Asela	collectors 7	Night milk activated	0
Asela	collectors 7	control 7	0
Asela	collectors 8	Night milk activated	0
Asela	collectors 8	control 8	0
Asela	collectors 9	Night milk activated	0
Asela	collectors 9	control 9	0
Asela	collectors 10	Night milk activated	0		-100
Asela	collectors 10	control 10	150	2.17609
Selale	collectors 11	Night milk activated	0
Selale	collectors 11	control 11
Selale	collectors 12	Night milk activated	0		-100
Selale	collectors 12	control 12	750	2.87506
Selale	collectors 13	Night milk activated	0		-100
Selale	collectors 13	control 13	200	2.30103
Selale	collectors 14	Night milk activated	0		-100
Selale	collectors 14	control 14	550	2.74036
Selale	collectors 15	Night milk activated	0		-100
Selale	collectors 15	control 15	300	2.47712
Holeta	collectors 16	Night milk activated	0
Holeta	collectors 16	control 16	0
Holeta	collectors 17	Night milk activated	0
Holeta	collectors 17	control 17	0
Holeta	collectors 18	Night milk activated	0
Holeta	collectors 18	control 18	0
Holeta	collectors 19	Night milk activated	0
Holeta	collectors 19	control 19	0
Holeta	collectors 20	Night milk activated	0
Holeta	collectors 20	control 20	0

## Sheet: TTA
Study district	Value chain		Vintial	Vfinal	Vnet	TTA
debrezeit	collector 1	Night milk activated	7.5	10.6	3.1	0.279
debrezeit	collector 1	control 1	10.6111	14.6	3.98889	0.359
debrezeit	collector 2	Night milk activated	14.6	17.6	3	0.27
debrezeit	collector 2	control 2	18.3	22.2	3.9	0.351
debrezeit	collector 3	Night milk activated	22.1889	25.41	3.22111	0.2899
debrezeit	collector 3	control 3	25.4122	29.81	4.39778	0.3958
debrezeit	collector 4	Night milk activated	29.8544	33.12	3.26556	0.2939
debrezeit	collector 4	control 4	33.2222	37.4	4.17778	0.376
debrezeit	collector 5	Night milk activated	37.4222	39.3	1.87778	0.169
debrezeit	collector 5	control 5	39.2889	43.2	3.91111	0.352
Asela	collectors 6	Night milk activated	43.8889	46.8	2.91111	0.262
Asela	collectors 6	control 6	24.7889	29	4.21111	0.379
Asela	collectors 7	Night milk activated	29	31.7	2.7	0.243
Asela	collectors 7	control 7	31.7	36.1	4.4	0.396
Asela	collectors 8	Night milk activated	36.7444	39.8	3.05556	0.275
Asela	collectors 8	control 8	39.8	45.2	5.4	0.486
Asela	collectors 9	Night milk activated	45.2	48.9	3.7	0.333
Asela	collectors 9	control 9	48.9	54.9	6	0.54
Asela	collectors 10	Night milk activated	54.9	57.8	2.9	0.261
Asela	collectors 10	control 10	57.8	62	4.2	0.378
Selale	collectors 11	Night milk activated	10.3	16.1	5.8	0.522
Selale	collectors 11	control 11	16.1	20.7	4.6	0.414
Selale	collectors 12	Night milk activated	20.7	24.3	3.6	0.324
Selale	collectors 12	control 12	24.3	27.1	2.8	0.252
Selale	collectors 13	Night milk activated	27.1	30.3	3.2	0.288
Selale	collectors 13	control 13	30.3	32.6	2.3	0.207
Selale	collectors 14	Night milk activated	32.6	35.8	3.2	0.288
Selale	collectors 14	control 14	35.8	41.8	6	0.54
Selale	collectors 15	Night milk activated	41.8	45	3.2	0.288
Selale	collectors 15	control 15	45	47.2	2.2	0.198
Holeta	collectors 16	Night milk activated	13.1	17.4	4.3	0.387
Holeta	collectors 16	control 16	17.4	22.1	4.7	0.423
Holeta	collectors 17	Night milk activated	22.1	23.8	1.7	0.153
Holeta	collectors 17	control 17	23.8	26.8	3	0.27
Holeta	collectors 18	Night milk activated	26.8	28.9	2.1	0.189
Holeta	collectors 18	control 18	28.9	31.4	2.5	0.225
Holeta	collectors 19	Night milk activated	31.4	33.1	1.7	0.153
Holeta	collectors 19	control 19	33.1	34.9	1.8	0.162
Holeta	collectors 20	Night milk activated	34.9	36.6	1.7	0.153
Holeta	collectors 20	control 20	36.6	40.1	3.5	0.315

## Sheet: RES AND METHYL
Study district	Value chain		REST	MBRT
debrezeit	collector 1	Night milk activated	fair	fair
debrezeit	collector 1	control 1	bad	poor
debrezeit	collector 2	Night milk activated	fair	fair
debrezeit	collector 2	control 2	bad	poor
debrezeit	collector 3	Night milk activated	bad	fair
debrezeit	collector 3	control 3	bad	poor
debrezeit	collector 4	Night milk activated	bad	fair
debrezeit	collector 4	control 4	bad	poor
debrezeit	collector 5	Night milk activated	good	fair
debrezeit	collector 5	control 5	bad	poor
Asela	collectors 6	Night milk activated	poor	poor
Asela	collectors 6	control 6	bad	poor
Asela	collectors 7	Night milk activated	fair	poor
Asela	collectors 7	control 7	bad	poor
Asela	collectors 8	Night milk activated	good	good
Asela	collectors 8	control 8	bad	poor
Asela	collectors 9	Night milk activated	bad	poor
Asela	collectors 9	control 9	bad	poor
Asela	collectors 10	Night milk activated	good	good
Asela	collectors 10	control 10	bad	poor
Selale	collectors 11	Night milk activated	bad	poor
Selale	collectors 11	control 11	bad	poor
Selale	collectors 12	Night milk activated	bad	poor
Selale	collectors 12	control 12	bad	poor
Selale	collectors 13	Night milk activated	excellent	good
Selale	collectors 13	control 13	bad	poor
Selale	collectors 14	Night milk activated	fair	fair
Selale	collectors 14	control 14	bad	poor
Selale	collectors 15	Night milk activated	good	good
Selale	collectors 15	control 15	bad	poor
Holeta	collectors 16	Night milk activated
Holeta	collectors 16	control 16
Holeta	collectors 17	Night milk activated
Holeta	collectors 17	control 17
Holeta	collectors 18	Night milk activated
Holeta	collectors 18	control 18
Holeta	collectors 19	Night milk activated
Holeta	collectors 19	control 19
Holeta	collectors 20	Night milk activated
Holeta	collectors 20	control 20

## Sheet: PH,ALCO,COB
Study district	Value chain		PH	ALCOHOL	COB
debrezeit	collector 1	Night milk activated	6.42	1	1
debrezeit	collector 1	control 1	6.12	2	2
debrezeit	collector 2	Night milk activated	6.5	1	1
debrezeit	collector 2	control 2	6.32	1	1
debrezeit	collector 3	Night milk activated	6.22	2	1
debrezeit	collector 3	control 3	5.89	2	2
debrezeit	collector 4	Night milk activated	6.4	1	1
debrezeit	collector 4	control 4	6.13	2	2
debrezeit	collector 5	Night milk activated	6.49	1	1
debrezeit	collector 5	control 5	6	2	2
Asela	collectors 6	Night milk activated	6.55	1	1
Asela	collectors 6	control 6	6.3	1	1
Asela	collectors 7	Night milk activated	6.2	2	1
Asela	collectors 7	control 7	5.9	2	2
Asela	collectors 8	Night milk activated	6.59	1	1
Asela	collectors 8	control 8	6.14	2	2
Asela	collectors 9	Night milk activated	6.24	2	2
Asela	collectors 9	control 9	6	2	2
Asela	collectors 10	Night milk activated	6.58	1	1
Asela	collectors 10	control 10	6.4	1	1
Selale	collectors 11	Night milk activated	6.15	2	1
Selale	collectors 11	control 11	6	2	2
Selale	collectors 12	Night milk activated	6.15	2	1
Selale	collectors 12	control 12	5.92	2	1
Selale	collectors 13	Night milk activated	6.43	1	1
Selale	collectors 13	control 13	6.37	1	1
Selale	collectors 14	Night milk activated	6.37	1	1
Selale	collectors 14	control 14	6.11	2	2
Selale	collectors 15	Night milk activated	6.2	2	1
Selale	collectors 15	control 15	6	2	1
Holeta	collectors 16	Night milk activated	5.48	2	2
Holeta	collectors 16	control 16	5.1	2	2
Holeta	collectors 17	Night milk activated	6.22	2	1
Holeta	collectors 17	control 17	6.08	2	2
Holeta	collectors 18	Night milk activated	6.16	2	1
Holeta	collectors 18	control 18	6.09	2	2
Holeta	collectors 19	Night milk activated	6.5	1	1
Holeta	collectors 19	control 19	6.3	1	1
Holeta	collectors 20	Night milk activated	6.22	2	1
Holeta	collectors 20	control 20	5.96	2	2

## Sheet: THIOCYANATE
Study district	Value chain		ABS	Y-intersept	slope	SCN- CON IN PPM
debrezeit	collector 1	Night milk activated	0.1834		0.0236	7.77119
debrezeit	collector 1	control 1	0.3273		0.0236	13.8686
debrezeit	collector 2	Night milk activated	0.1609		0.0236	6.8178
debrezeit	collector 2	control 2	0.2909		0.0236	12.3263
debrezeit	collector 3	Night milk activated	0.1603		0.0236	6.79237
debrezeit	collector 3	control 3	0.3057		0.0236	12.9534
debrezeit	collector 4	Night milk activated	0.3776		0.0236	16
debrezeit	collector 4	control 4	0.4326		0.0236	18.3305
debrezeit	collector 5	Night milk activated	0.1993		0.0236	8.44492
debrezeit	collector 5	control 5	0.157		0.0236	6.65254
Asela	collectors 6	Night milk activated	0.6331		0.0346	18.2977
Asela	collectors 6	control 6	0.3265		0.0346	9.43642
Asela	collectors 7	Night milk activated	0.8066		0.0346	23.3121
Asela	collectors 7	control 7	0.8153		0.0346	23.5636
Asela	collectors 8	Night milk activated	0.8135		0.0346	23.5116
Asela	collectors 8	control 8	1.1175		0.0346	32.2977
Asela	collectors 9	Night milk activated	0.7147		0.0346	20.6561
Asela	collectors 9	control 9	0.7901		0.0346	22.8353
Asela	collectors 10	Night milk activated	0.8519		0.0346	24.6214
Asela	collectors 10	control 10	1.1796		0.0346	34.0925
Selale	collectors 11	Night milk activated	0.2434		0.0268	9.08209
Selale	collectors 11	control 11	0.4869		0.0268	18.1679
Selale	collectors 12	Night milk activated	0.3112		0.0268	11.6119
Selale	collectors 12	control 12	0.4283		0.0268	15.9813
Selale	collectors 13	Night milk activated	0.3376		0.0268	12.597
Selale	collectors 13	control 13	0.4295		0.0268	16.0261
Selale	collectors 14	Night milk activated	0.4554		0.0268	16.9925
Selale	collectors 14	control 14	0.3544		0.0268	13.2239
Selale	collectors 15	Night milk activated	0.4333		0.0268	16.1679
Selale	collectors 15	control 15	0.3079		0.0268	11.4888
Holeta	collectors 16	Night milk activated
Holeta	collectors 16	control 16
Holeta	collectors 17	Night milk activated
Holeta	collectors 17	control 17
Holeta	collectors 18	Night milk activated
Holeta	collectors 18	control 18
Holeta	collectors 19	Night milk activated
Holeta	collectors 19	control 19
Holeta	collectors 20	Night milk activated
Holeta	collectors 20	control 20

## Sheet: calibration curve
concentration	ABS
5	0.1296
10	0.2273			D/ZEYIT calibration curve
15	0.3565
20	0.4675
30	0.7095
40	0.9453
conce	ABS				ASSELA calibration curve
5	0.1575
10	0.3619
15	0.5314
20	0.6936
30	1.0357
40	1.378
Con	abs
5	0.1278					SELALE calibration curve
10	0.2617
15	0.4058
20	0.5283
30	0.8192
40	1.0625
