# Supplementary material for: Improvement of Raw and Pasteurized Milk Quality through the Use of Lactoperoxidase Systems (LPSs) along the Dairy Value Chain, under Real Conditions in Ethiopia
Source: Foods. 2024 Apr 21;13(8):1272. doi: 10.3390/foods13081272 (PMC11049535; doi:10.3390/foods13081272)
Supplement: Supplementary file 1 [file foods-13-01272-s001.zip › Milk processsor raw data.xlsx]

## Sheet: processor morning milk data 
day	country	Value chain		TPC	LOG TPC	LOG % Reduction	TCC	LOG TCC	LOG % REDUCTION	PH	TTA	ALCO	COB
DAY 0	selale	processor	activate	1000	3	-18.5057	0	0		6.6	0.189	1	1
	selale	processor	control	4800	3.68124		0	0		6.53	0.243	2	1
DAY 2	selale	processor	activate	2100	3.32222	-17.5502	0	0	-100	6.4	0.18	1	1
	selale	processor	control	10700	4.02938		10	1		6.33	0.252	2	1
DAY 4	selale	processor	activate	6100	3.78533	-10.6822	0		-100	6.64	0.18	1	1
	selale	processor	control	17300	4.23805		20	1.30103		6.48	0.216	2	1
DAY 6	selale	processor	activate	8600	3.9345	-18.1367	0	0	-100	6.68	0.144	1	1
	selale	processor	control	64000	4.80618		100	2		6.53	0.234	2	1
DAY 8	selale	processor	activate	11400	4.0569	-26.8244	10	1		6.6	0.189	1	1
	selale	processor	control	350000	5.54407		650	2.81291		6.4	0.252	2	1
DAY 10	selale	processor	activate	21000	4.32222	-34.5323	50	1.69897
	selale	processor	control	4000000	6.60206		1300	3.11394
DAY 0	asela	processor	activate	850	2.92942	-7.76654	0			6.17	0.162	1	1
	asela	processor	control	1500	3.17609		0			6	0.207	1	1
DAY 2	asela	processor	activate	3600	3.5563	-2.90643	0			6.47	0.171	1	1
	asela	processor	control	4600	3.66276		0			6.35	0.207	1	1
DAY 4	asela	processor	activate	4500	3.65321	-5.79519	0			6.56	0.189	1	1
	asela	processor	control	7550	3.87795		0			6.46	0.207	1	1
DAY 6	asela	processor	activate	6000	3.77815	-10.6915	10	1		6.38	0.18	1	1
	asela	processor	control	17000	4.23045		100	2		6.22	0.225	1	1
DAY 8	asela	processor	activate	4200	3.62325	-14.9486	10	1		6.46	0.18	1	1
	asela	processor	control	18200	4.26007		220	2.34242		6.34	0.225	1	1
DAY 10	asela	processor	activate	6000	3.77815	-14.0927	20	1.30103		6.32	0.18	1	1
	asela	processor	control	25000	4.39794		295	2.46982		6.34	0.207	1	1
DAY 0	D/zeyit	processor	activate	541	2.7332	-8.35182	0			6.39	0.171	1	1
	D/zeyit	processor	control	960	2.98227		0			6.35	0.216	1	1
DAY 2	D/zeyit	processor	activate	1500	3.17609	-3.78484	0			6.27	0.189	1	1
	D/zeyit	processor	control	2000	3.30103		0			6.23	0.207	1	1
DAY 4	D/zeyit	processor	activate	5000	3.69897	-4.10549	0			6.46	0.18	1	1
	D/zeyit	processor	control	7200	3.85733		0			6.4	0.19	1	1
DAY 6	D/zeyit	processor	activate	4000	3.60206	-2.61992	0			6.43	0.18	1	1
	D/zeyit	processor	control	5000	3.69897		0			6.46	0.216	1	1
DAY 8	D/zeyit	processor	activate	5010	3.69984	-3.77781	0			6.46	0.189	1	1
	D/zeyit	processor	control	7000	3.8451		0			6.35	0.198	1	1
DAY 10	D/zeyit	processor	activate	6100	3.78533	-7.91273	0			6.45	0.207	1	1
	D/zeyit	processor	control	12900	4.11059		10	1		6.32	0.207	1	1

## Sheet: Sheet1
Only Selale as example												1	2
Day	activate	control	Activated	Control								1	2
0	1000	4800	3	3.68124		0.189	0.243		6.6	6.53		1	2
2	2100	10700	3.32222	4.02938		0.18	0.252		6.4	6.33		1	2
4	6100	17300	3.78533	4.23805		0.18	0.216		6.64	6.48		1	2
6	8600	64000	3.9345	4.80618		0.144	0.234		6.68	6.53
8	11400	350000	4.0569	5.54407		0.189	0.252		6.6	6.4
10	21000	4000000	4.32222	6.60206
