# Supplementary material for: Improvement of Raw and Pasteurized Milk Quality through the Use of Lactoperoxidase Systems (LPSs) along the Dairy Value Chain, under Real Conditions in Ethiopia
Source: Foods. 2024 Apr 21;13(8):1272. doi: 10.3390/foods13081272 (PMC11049535; doi:10.3390/foods13081272)
Supplement: Supplementary file 1 [file foods-13-01272-s001.zip › Milk producers overnigh milk raw data.xlsx]

## Sheet: all datas 
Study district	Value chain		COLIFORM	LOG 10	% REDUCTION	TPC	LOG 10	%REDUCTION	E-COLI	LOG 10	%REDUCTION	PH	TTA	ALCOHOL TEST	COB	MBRT	REST	CON SCN-
debrezeit	Producer1	evining milk activated	13500	4.13033	-30.031	7000000	6.8451	-14.4363	0			6.1	0.1584	2	2	poor	fair	3.37
debrezeit	Producer1	control 1	800000	5.90309		100000000	8		40000	4.60206		5.95	0.6336	2	2	poor	fair	17.36
debrezeit	Producer2	eviningmilk activated	33000	4.51851	-24.0508	10800000	7.03342	-13.593				6.12	0.09504	2	1	poor	fair	4.39
debrezeit	Producer2	control 2	890000	5.94939		138000000	8.13988					6.02	0.2376	2	2	poor	fair	4.07
debrezeit	Producer2	eviningmilk activated	270000	5.43136	-3.04703	8400000	6.92428	-13.5852				6.05	0.198	2	2	poor	fair	31.07
debrezeit	Producer3	control 3	400000	5.60206		103000000	8.01284		300	2.47712		5.18	0.31284	2	2	poor	fair	6.05
debrezeit	Producer4	evining milk activated	1000000	6	-18.0576	7600000	6.88081	-13.7988				6.1	0.1584	2	2	poor	fair	3.93
debrezeit	Producer4	control 4	21000000	7.32222		96000000	7.98227					5.85	0.24552	2	2	poor	fair	3.63
debrezeit	Producer5	evining milk activated	2000000	6.30103	-9.32974	67000000	7.82607	-5.14332				5.33	0.28512	2	2	poor	fair	26.6
debrezeit	Producer5	control 5	8900000	6.94939		178000000	8.25042					4.44	0.16	2	2	poor	fair	20.06
debrezeit	Producer6	evining milk activated	1000000	6	-14.2857	36000000	7.5563	-11.8099				6.16	0.17	2	1	poor	bad	17.38
debrezeit	Producer6	control 6	10000000	7		370000000	8.5682					6.21	0.16	2	1	poor	bad	8.73
debrezeit	Producer7	evininig milk activated	20000	4.30103	-14.6857	1000000	6	-10.434				6.57	0.24	1	1	good	good	36.65
debrezeit	Producer7	control 7	110000	5.04139		5000000	6.69897					6.21	0.4	2	2	fair	poor	11.28
debrezeit	Producer8	evining milk activated	7940000	6.89982	-16.0079	3000000	6.47712	-24.8241				5.59	0.15	2	2	fair	bad	14.7
debrezeit	Producer8	control 8	164000000	8.21484		413000000	8.61595					4.02	0.55	2	2	poor	bad	8.18
debrezeit	Producer9	evining milk activated	10000	4	-32.4812	5600000	6.74819	-4.16402				6.25	0.16	1	1	poor	good	26.32
debrezeit	Producer9	control 9	840000	5.92428		11000000	7.04139					6.28	0.16	1	1	poor	bad	37.29
debrezeit	Producer10	evining milk activated	110000	5.04139	-17.5427	600000	5.77815	-6.8659				6.5	0.2	1	1	fair	fair	11.43
debrezeit	Producer10	control 10	1300000	6.11394		1600000	6.20412					6.2	0.2	2	2	poor	poor	11.63
Asela	Producer11	evining milk activated	10000	4	-14.875	190000	5.27875	-12.0208				6.4	0.17	1	1	good	good	16.99
Asela	Producer11	control 11	50000	4.69897		1000000	6		100	2		6.31	0.22	2	2	fair	fair	14.58
Asela	Producer12	evining milk activated	900	2.95424	-29.307	140000	5.14613	-18.3288	0			6.52	0.171	1	1	good	good	17.86
Asela	Producer12	control 12	15100	4.17898		2000000	6.30103		0			6.33	0.243	2	2	poor	fair	16.61
Asela	Producer13	evining milk activated	700	2.8451	-17.0855	6000000	6.77815	-11.7571	0			6.3	0.162	2	1	good	poor	19.02
Asela	Producer13	control 13	2700	3.43136		48000000	7.68124		0			5.81	0.261	2	2	fair	bad	11.39
Asela	Producer14	evining milk activated	1300000	6.11394	-15.4417	100000000	8	-5.46415	0			6.05	0.234	2	2	poor	bad	18.83
Asela	Producer14	control 14	17000000	7.23045		290000000	8.4624		0			6.06	0.234	2	2	poor	bad	16.61
Asela	Producer15	evining milk activated	10000000	7	-7.78632	450000000	8.65321	-1.95854	0			5.59	0.207	2	2	poor	bad	18.64
Asela	Producer15	control 15	39000000	7.59106		670000000	8.82607		0			5.5	0.252	2	2	poor	bad	14.97
Asela	Producer16	evining milk activated	1000	3	-13.5402	37000000	7.5682	-3.67976	0			6.15	0.162	1	1	poor	poor	8.97
Asela	Producer16	control 16	2950	3.46982		72000000	7.85733		0			6.21	0.18	2	1	poor	bad	9.57
Asela	Producer17	evining milk activated	79000	4.89763	-11.0355	73500000	7.86629	-2.29613	0			6.3	0.261	1	1	poor	excellent	5.89
Asela	Producer17	control 17	320000	5.50515		112500000	8.05115		0			6.27	0.243	1	1	poor	excellent	3.8
Asela	Producer18	evining milk activated	3900	3.59106	-31.9714	10000000	7	-6.38108	0			6.05	0.198	1	1	poor	bad	7.78
Asela	Producer18	control 18	190000	5.27875		30000000	7.47712		0			6.08	0.243	2	2	poor	bad	8.28
Asela	Producer19	evining milk activated	0		-100	13000000	7.11394	-12.9909	0			6	0.171	2	1	excellent	poor	7.38
Asela	Producer19	control 19	250	2.39794		150000000	8.17609		200	2.30103		5.71	0.216	2	1	poor	bad	3.62
Asela	Producer20	evining milk activated	490000	5.6902	-4.27769	5900000	6.77085	6.12269	0			6.22	0.18	1	1	poor	poor	4.21
Asela	Producer20	control 20	880000	5.94448		2400000	6.38021		100	2		6.42	0.18	1	1	poor	bad	6.19
Selale	Producer21	evining milk activated	7500000	6.87506	9.30085	33500000	7.52504	4.00132	0			6.65	0.16	1	1	poor	bad	7.96
Selale	Producer21	control 21	1950000	6.29003		17200000	7.23553		100	2		6.06	0.25	2	1	poor	poor	3.65
Selale	Producer22	evining milk activated	15650	4.19451	-13.9598	220500000	8.34341	-3.4103	0			6.8	0.16	1	1	poor	bad	4.2
Selale	Producer22	control 22	75000	4.87506		434500000	8.63799		300	2.47712		6.52	0.32	1	1	poor	bad	6.35
Selale	Producer23	evining milk activated	5000	3.69897	-24.5584	1000000	6	-19.3476	0			6.68	0.17	1	1	fair	excellent	6.95
Selale	Producer23	control 23	80000	4.90309		27500000	7.43933		100	2		6.54	0.15	1	1	poor	good	4.07
Selale	Producer24	evining milk activated	620000	5.79239	6.04119	3650000	6.56229	-9.24087				6.7	0.18	1	1	fair	good	3.79
Selale	Producer24	control 24	290000	5.4624		17000000	7.23045									fair	good	7.81
Selale	Producer25	evining milk activated																5.59
Selale	Producer25	control 25										6.13	0.243	1	1			3.27
Selale	Producer26	evining milk activated	700	2.8451	-34.57	14000000	7.14613	-10.1047				6.03	0.252	2	1	poor	bad	6.4
Selale	Producer26	control 26	22300	4.3483		89000000	7.94939					6.23	0.27	1	1	poor	bad	2.98
Selale	Producer27	evining milk activated	50000	4.69897	-22.5638	3350000	6.52504	-14.2764				5.76	0.243	2	2	fair	poor	7.22
Selale	Producer27	control 27	1170000	6.06819		40900000	7.61172					6.13	0.27	1	1	poor	bad	5.64
Selale	Producer28	evining milk activated	150000	5.17609	-13.0335	127000000	8.1038	-4.78675				5.96	0.33	2	2	poor	bad	3.05
Selale	Producer28	control 28	895000	5.95182		324500000	8.51121					6.04	0.27	2	1	poor	bad	6.27
Selale	Producer29	evining milk activated	3650	3.56229	-8.34166	120000	5.07918	-24.8605				6.05	0.279	2	1	excellent	good	36.1
Selale	Producer29	control 29	7700	3.88649		5750000	6.75967									fair	poor	33.88
Selale	Producer30	evining milk activated																34.63
Selale	Producer30	control 30										4.23	0.35244	2	2			22.6
Holeta	Producer31	evining milk activated	7400	3.86923	-4.7151	1000000	6	-18.3916				6.8	0.18	1	1	fair	fair	14.82
Holeta	Producer31	control 31	11500	4.0607		22500000	7.35218					6.67	0.216	1	1	poor	bad	8.48
Holeta	Producer32	evining milk activated	185000	5.26717	-3.95909	600000	5.77815	-21.6883				6.8	0.171	1	1	fair	fair	25.99
Holeta	Producer32	control 32	305000	5.4843		23900000	7.3784					6.8	0.18	1	1	poor	bad	15.68
Holeta	Producer33	evining milk activated	0			80000	4.90309	-14.5857				6.86	0.171	1	1	good	good	19.77
Holeta	Producer33	control 33	0			550000	5.74036					6.64	0.207	1	1	fair	fair	26.42
Holeta	Producer34	evining milk activated	100	2	-43.8564	40000	4.60206	-15.8645				6.56	0.234	1	1	good	fair	25.99
Holeta	Producer34	control 34	3650	3.56229		295000	5.46982					6.52	0.297	1	1	fair	poor	21.12
Holeta	Producer35	evining milk activated	1200	3.07918	-10.8735	100000	5	-2.54045				6.68	0.189	1	1	excellent	good	15.83
Holeta	Producer35	control 35	2850	3.45484		135000	5.13033					6.62	0.198	1	1	good	fair	17.84
Holeta	Producer36	evining milk activated	0			800000	5.90309	-11.1442				6.63	0.144	1	1	fair	good	15.2
Holeta	Producer36	control 36	0			4400000	6.64345					6.48	0.171	1	1	poor	fair	9.4
Holeta	Producer37	evining milk activated	5000	3.69897	-34.7866	12400000	7.09342	-3.02804				6.3	0.189	1	1	fair	fair	17.81
Holeta	Producer37	control 37	470000	5.6721		20650000	7.31492					5.8	0.306	2	2	fair	fair	18.79
Holeta	Producer38	evining milk activated	6150	3.78888	-8.88541	100000	5	-16.6667				6.6	0.144	1	1	fair	good	22.47
Holeta	Producer38	control 38	14400	4.15836		1000000	6					6.14	0.23	2	2	fair	fair	12.37
Holeta	Producer39	evining milk activated	70000	4.8451	-16.2002	1300000	6.11394	-8.3655				6.71	0.33	1	1	poor	fair
Holeta	Producer39	control 39	605000	5.78176		4700000	6.6721					6.49	0.189	1	1	poor	fair
Holeta	Producer40	evining milk activated	1150	3.0607	-22.7835	100000	5	-15.8181				6.71	0.162	1	1	fair	good
Holeta	Producer40	control 40	9200	3.96379		870000	5.93952					6.41	0.171	1	1	fair	good

## Sheet: total colifrms
Study district	Value chain		COLIFORM	LOG 10	% REDUCTION
debrezeit	Producer1	evining milk activated	13500	4.13033	-30.031
debrezeit	Producer1	control 1	800000	5.90309
debrezeit	Producer2	eviningmilk activated	33000	4.51851	-24.0508
debrezeit	Producer2	control 2	890000	5.94939
debrezeit	Producer3	evining milk activated	270000	5.43136	-3.04703
debrezeit	Producer3	control 3	400000	5.60206
debrezeit	Producer4	evining milk activated	1000000	6	-18.0576
debrezeit	Producer4	control 4	21000000	7.32222
debrezeit	Producer5	evining milk activated	2000000	6.30103	-9.32974
debrezeit	Producer5	control 5	8900000	6.94939
debrezeit	Producer6	evining milk activated	1000000	6	-14.2857
debrezeit	Producer6	control 6	10000000	7
debrezeit	Producer7	evininig milk activated	20000	4.30103	-14.6857
debrezeit	Producer7	control 7	110000	5.04139
debrezeit	Producer8	evining milk activated	7940000	6.89982	-16.0079
debrezeit	Producer8	control 8	164000000	8.21484
debrezeit	Producer9	evining milk activated	10000	4	-32.4812
debrezeit	Producer9	control 9	840000	5.92428
debrezeit	Producer10	evining milk activated	110000	5.04139	-17.5427
debrezeit	Producer10	control 10	1300000	6.11394
Asela	Producer11	evining milk activated	10000	4	-14.875
Asela	Producer11	control 11	50000	4.69897
Asela	Producer12	evining milk activated	900	2.95424	-29.307
Asela	Producer12	control 12	15100	4.17898
Asela	Producer13	evining milk activated	700	2.8451	-17.0855
Asela	Producer13	control 13	2700	3.43136
Asela	Producer14	evining milk activated	1300000	6.11394	-15.4417
Asela	Producer14	control 14	17000000	7.23045
Asela	Producer15	evining milk activated	10000000	7	-7.78632
Asela	Producer15	control 15	39000000	7.59106
Asela	Producer16	evining milk activated	1000	3	-13.5402
Asela	Producer16	control 16	2950	3.46982
Asela	Producer17	evining milk activated	79000	4.89763	-11.0355
Asela	Producer17	control 17	320000	5.50515
Asela	Producer18	evining milk activated	3900	3.59106	-31.9714
Asela	Producer18	control 18	190000	5.27875
Asela	Producer19	evining milk activated	0
Asela	Producer19	control 19	250	2.39794
Asela	Producer20	evining milk activated	490000	5.6902	-4.27769
Asela	Producer20	control 20	880000	5.94448
Selale	Producer21	evining milk activated	7500000	6.87506	9.30085
Selale	Producer21	control 21	1950000	6.29003
Selale	Producer22	evining milk activated	15650	4.19451	-13.9598
Selale	Producer22	control 22	75000	4.87506
Selale	Producer23	evining milk activated	5000	3.69897	-24.5584
Selale	Producer23	control 23	80000	4.90309
Selale	Producer24	evining milk activated	620000	5.79239	6.04119
Selale	Producer24	control 24	290000	5.4624
Selale	Producer25	evining milk activated
Selale	Producer25	control 25
Selale	Producer26	evining milk activated	700	2.8451	-34.57
Selale	Producer26	control 26	22300	4.3483
Selale	Producer27	evining milk activated	50000	4.69897	-22.5638
Selale	Producer27	control 27	1170000	6.06819
Selale	Producer28	evining milk activated	150000	5.17609	-13.0335
Selale	Producer28	control 28	895000	5.95182
Selale	Producer29	evining milk activated	3650	3.56229	-8.34166
Selale	Producer29	control 29	7700	3.88649
Selale	Producer30	evining milk activated
Selale	Producer30	control 30
Holeta	Producer31	evining milk activated	7400	3.86923	-4.7151
Holeta	Producer31	control 31	11500	4.0607
Holeta	Producer32	evining milk activated	185000	5.26717	-3.95909
Holeta	Producer32	control 32	305000	5.4843
Holeta	Producer33	evining milk activated	0
Holeta	Producer33	control 33	0
Holeta	Producer34	evining milk activated	100	2	-43.8564
Holeta	Producer34	control 34	3650	3.56229
Holeta	Producer35	evining milk activated	1200	3.07918	-10.8735
Holeta	Producer35	control 35	2850	3.45484
Holeta	Producer36	evining milk activated	0
Holeta	Producer36	control 36	0
Holeta	Producer37	evining milk activated	5000	3.69897	-34.7866
Holeta	Producer37	control 37	470000	5.6721
Holeta	Producer38	evining milk activated	6150	3.78888	-8.88541
Holeta	Producer38	control 38	14400	4.15836
Holeta	Producer39	evining milk activated	70000	4.8451	-16.2002
Holeta	Producer39	control 39	605000	5.78176
Holeta	Producer40	evining milk activated	1150	3.0607	-22.7835
Holeta	Producer40	control 40	9200	3.96379

## Sheet: total plate count
Study district	Value chain		TPC	LOG 10	%REDUCTION
debrezeit	Producer1	evining milk activated	7000000	6.8451	-14.4363
debrezeit	Producer1	control 1	100000000	8
debrezeit	Producer2	eviningmilk activated	10800000	7.03342	-13.593
debrezeit	Producer2	control 2	138000000	8.13988
debrezeit	Producer3	evining milk activated	8400000	6.92428	-13.5852
debrezeit	Producer3	control 3	103000000	8.01284
debrezeit	Producer4	evining milk activated	7600000	6.88081	-13.7988
debrezeit	Producer4	control 4	96000000	7.98227
debrezeit	Producer5	evining milk activated	67000000	7.82607	-5.14332
debrezeit	Producer5	control 5	178000000	8.25042
debrezeit	Producer6	evining milk activated	36000000	7.5563	-11.8099
debrezeit	Producer6	control 6	370000000	8.5682
debrezeit	Producer7	evininig milk activated	1000000	6	-10.434
debrezeit	Producer7	control 7	5000000	6.69897
debrezeit	Producer8	evining milk activated	3000000	6.47712	-24.8241
debrezeit	Producer8	control 8	413000000	8.61595
debrezeit	Producer9	evining milk activated	5600000	6.74819	-4.16402
debrezeit	Producer9	control 9	11000000	7.04139
debrezeit	Producer10	evining milk activated	600000	5.77815	-6.8659
debrezeit	Producer10	control 10	1600000	6.20412
Asela	Producer11	evining milk activated	190000	5.27875	-12.0208
Asela	Producer11	control 11	1000000	6
Asela	Producer12	evining milk activated	140000	5.14613	-18.3288
Asela	Producer12	control 12	2000000	6.30103
Asela	Producer13	evining milk activated	6000000	6.77815	-11.7571
Asela	Producer13	control 13	48000000	7.68124
Asela	Producer14	evining milk activated	100000000	8	-5.46415
Asela	Producer14	control 14	290000000	8.4624
Asela	Producer15	evining milk activated	450000000	8.65321	-1.95854
Asela	Producer15	control 15	670000000	8.82607
Asela	Producer16	evining milk activated	37000000	7.5682	-3.67976
Asela	Producer16	control 16	72000000	7.85733
Asela	Producer17	evining milk activated	73500000	7.86629	-2.29613
Asela	Producer17	control 17	112500000	8.05115
Asela	Producer18	evining milk activated	10000000	7	-6.38108
Asela	Producer18	control 18	30000000	7.47712
Asela	Producer19	evining milk activated	13000000	7.11394	-12.9909
Asela	Producer19	control 19	150000000	8.17609
Asela	Producer20	evining milk activated	5900000	6.77085	6.12269
Asela	Producer20	control 20	2400000	6.38021
Selale	Producer21	evining milk activated	33500000	7.52504	4.00132
Selale	Producer21	control 21	17200000	7.23553
Selale	Producer22	evining milk activated	220500000	8.34341	-3.4103
Selale	Producer22	control 22	434500000	8.63799
Selale	Producer23	evining milk activated	1000000	6	-19.3476
Selale	Producer23	control 23	27500000	7.43933
Selale	Producer24	evining milk activated	3650000	6.56229	-9.24087
Selale	Producer24	control 24	17000000	7.23045
Selale	Producer25	evining milk activated
Selale	Producer25	control 25
Selale	Producer26	evining milk activated	14000000	7.14613	-10.1047
Selale	Producer26	control 26	89000000	7.94939
Selale	Producer27	evining milk activated	3350000	6.52504	-14.2764
Selale	Producer27	control 27	40900000	7.61172
Selale	Producer28	evining milk activated	127000000	8.1038	-4.78675
Selale	Producer28	control 28	324500000	8.51121
Selale	Producer29	evining milk activated	120000	5.07918	-24.8605
Selale	Producer29	control 29	5750000	6.75967
Selale	Producer30	evining milk activated
Selale	Producer30	control 30
Holeta	Producer31	evining milk activated	1000000	6	-18.3916
Holeta	Producer31	control 31	22500000	7.35218
Holeta	Producer32	evining milk activated	600000	5.77815	-21.6883
Holeta	Producer32	control 32	23900000	7.3784
Holeta	Producer33	evining milk activated	80000	4.90309	-14.5857
Holeta	Producer33	control 33	550000	5.74036
Holeta	Producer34	evining milk activated	40000	4.60206	-15.8645
Holeta	Producer34	control 34	295000	5.46982
Holeta	Producer35	evining milk activated	100000	5	-2.54045
Holeta	Producer35	control 35	135000	5.13033
Holeta	Producer36	evining milk activated	800000	5.90309	-11.1442
Holeta	Producer36	control 36	4400000	6.64345
Holeta	Producer37	evining milk activated	12400000	7.09342	-3.02804
Holeta	Producer37	control 37	20650000	7.31492
Holeta	Producer38	evining milk activated	100000	5	-16.6667
Holeta	Producer38	control 38	1000000	6
Holeta	Producer39	evining milk activated	1300000	6.11394	-8.3655
Holeta	Producer39	control 39	4700000	6.6721
Holeta	Producer40	evining milk activated	100000	5	-15.8181
Holeta	Producer40	control 40	870000	5.93952

## Sheet: ecoli
Study district	Value chain		E-COLI	LOG 10	%REDUCTION
debrezeit	Producer1	evining milk activated	0
debrezeit	Producer1	control 1	40000	4.60206
debrezeit	Producer2	eviningmilk activated
debrezeit	Producer2	control 2
debrezeit	Producer3	evining milk activated
debrezeit	Producer3	control 3	300	2.47712
debrezeit	Producer4	evining milk activated
debrezeit	Producer4	control 4
debrezeit	Producer5	evining milk activated
debrezeit	Producer5	control 5
debrezeit	Producer6	evining milk activated
debrezeit	Producer6	control 6
debrezeit	Producer7	evininig milk activated
debrezeit	Producer7	control 7
debrezeit	Producer8	evining milk activated
debrezeit	Producer8	control 8
debrezeit	Producer9	evining milk activated
debrezeit	Producer9	control 9
debrezeit	Producer10	evining milk activated
debrezeit	Producer10	control 10
Asela	Producer11	evining milk activated
Asela	Producer11	control 11	100	2
Asela	Producer12	evining milk activated	0
Asela	Producer12	control 12	0
Asela	Producer13	evining milk activated	0
Asela	Producer13	control 13	0
Asela	Producer14	evining milk activated	0
Asela	Producer14	control 14	0
Asela	Producer15	evining milk activated	0
Asela	Producer15	control 15	0
Asela	Producer16	evining milk activated	0
Asela	Producer16	control 16	0
Asela	Producer17	evining milk activated	0
Asela	Producer17	control 17	0
Asela	Producer18	evining milk activated	0
Asela	Producer18	control 18	0
Asela	Producer19	evining milk activated	0
Asela	Producer19	control 19	200
Asela	Producer20	evining milk activated	0
Asela	Producer20	control 20	100	2
Selale	Producer21	evining milk activated	0
Selale	Producer21	control 21	100	2
Selale	Producer22	evining milk activated	0	0
Selale	Producer22	control 22	300	2.47712
Selale	Producer23	evining milk activated	0	0
Selale	Producer23	control 23	100	2
Selale	Producer24	evining milk activated
Selale	Producer24	control 24
Selale	Producer25	evining milk activated
Selale	Producer25	control 25
Selale	Producer26	evining milk activated
Selale	Producer26	control 26
Selale	Producer27	evining milk activated
Selale	Producer27	control 27
Selale	Producer28	evining milk activated
Selale	Producer28	control 28
Selale	Producer29	evining milk activated
Selale	Producer29	control 29
Selale	Producer30	evining milk activated
Selale	Producer30	control 30
Holeta	Producer31	evining milk activated
Holeta	Producer31	control 31
Holeta	Producer32	evining milk activated
Holeta	Producer32	control 32
Holeta	Producer33	evining milk activated
Holeta	Producer33	control 33
Holeta	Producer34	evining milk activated
Holeta	Producer34	control 34
Holeta	Producer35	evining milk activated
Holeta	Producer35	control 35
Holeta	Producer36	evining milk activated
Holeta	Producer36	control 36
Holeta	Producer37	evining milk activated
Holeta	Producer37	control 37
Holeta	Producer38	evining milk activated
Holeta	Producer38	control 38
Holeta	Producer39	evining milk activated
Holeta	Producer39	control 39
Holeta	Producer40	evining milk activated
Holeta	Producer40	control 40
Holeta	Producer40	control 40

## Sheet: PH
Study district	Value chain		PH
debrezeit	Producer1	evining milk activated	6.1
debrezeit	Producer1	control 1	5.95
debrezeit	Producer2	eviningmilk activated	6.12
debrezeit	Producer2	control 2	6.02
debrezeit	Producer3	evining milk activated	6.05
debrezeit	Producer3	control 3	5.18
debrezeit	Producer4	evining milk activated	6.1
debrezeit	Producer4	control 4	5.85
debrezeit	Producer5	evining milk activated	5.33
debrezeit	Producer5	control 5	4.44
debrezeit	Producer6	evining milk activated	6.16
debrezeit	Producer6	control 6	6.21
debrezeit	Producer7	evininig milk activated	6.57
debrezeit	Producer7	control 7	6.21
debrezeit	Producer8	evining milk activated	5.59
debrezeit	Producer8	control 8	4.02
debrezeit	Producer9	evining milk activated	6.25
debrezeit	Producer9	control 9	6.28
debrezeit	Producer10	evining milk activated	6.5
debrezeit	Producer10	control 10	6.2
Asela	Producer11	evining milk activated	6.4
Asela	Producer11	control 11	6.31
Asela	Producer12	evining milk activated	6.52
Asela	Producer12	control 12	6.33
Asela	Producer13	evining milk activated	6.3
Asela	Producer13	control 13	5.81
Asela	Producer14	evining milk activated	6.05
Asela	Producer14	control 14	6.06
Asela	Producer15	evining milk activated	5.59
Asela	Producer15	control 15	5.5
Asela	Producer16	evining milk activated	6.15
Asela	Producer16	control 16	6.21
Asela	Producer17	evining milk activated	6.3
Asela	Producer17	control 17	6.27
Asela	Producer18	evining milk activated	6.05
Asela	Producer18	control 18	6.08
Asela	Producer19	evining milk activated	6
Asela	Producer19	control 19	5.71
Asela	Producer20	evining milk activated	6.22
Asela	Producer20	control 20	6.42
Selale	Producer21	evining milk activated	6.65
Selale	Producer21	control 21	6.06
Selale	Producer22	evining milk activated	6.8
Selale	Producer22	control 22	6.52
Selale	Producer23	evining milk activated	6.68
Selale	Producer23	control 23	6.54
Selale	Producer24	evining milk activated	6.7
Selale	Producer24	control 24
Selale	Producer25	evining milk activated
Selale	Producer25	control 25	6.13
Selale	Producer26	evining milk activated	6.03
Selale	Producer26	control 26	6.23
Selale	Producer27	evining milk activated	5.76
Selale	Producer27	control 27	6.13
Selale	Producer28	evining milk activated	5.96
Selale	Producer28	control 28	6.04
Selale	Producer29	evining milk activated	6.05
Selale	Producer29	control 29
Selale	Producer30	evining milk activated
Selale	Producer30	control 30	4.23
Holeta	Producer31	evining milk activated	6.8
Holeta	Producer31	control 31	6.67
Holeta	Producer32	evining milk activated	6.8
Holeta	Producer32	control 32	6.8
Holeta	Producer33	evining milk activated	6.86
Holeta	Producer33	control 33	6.64
Holeta	Producer34	evining milk activated	6.56
Holeta	Producer34	control 34	6.52
Holeta	Producer35	evining milk activated	6.68
Holeta	Producer35	control 35	6.62
Holeta	Producer36	evining milk activated	6.63
Holeta	Producer36	control 36	6.48
Holeta	Producer37	evining milk activated	6.3
Holeta	Producer37	control 37	5.8
Holeta	Producer38	evining milk activated	6.6
Holeta	Producer38	control 38	6.14
Holeta	Producer39	evining milk activated	6.71
Holeta	Producer39	control 39	6.49
Holeta	Producer40	evining milk activated	6.71
Holeta	Producer40	control 40	6.41

## Sheet: TITRABLE Acidity
Study district	Value chain		volume of NaOH consumed	TTA
debrezeit	Producer1	evining milk activated	4	0.1584
debrezeit	Producer1	control 1	16	0.6336
debrezeit	Producer2	eviningmilk activated	2.4	0.09504
debrezeit	Producer2	control 2	6	0.2376
debrezeit	Producer3	evining milk activated	5	0.198
debrezeit	Producer3	control 3	7.9	0.31284
debrezeit	Producer4	evining milk activated	4	0.1584
debrezeit	Producer4	control 4	6.2	0.24552
debrezeit	Producer5	evining milk activated	7.25	0.2871
debrezeit	Producer5	control 5	4	0.1584
debrezeit	Producer6	evining milk activated	4.25	0.1683
debrezeit	Producer6	control 6	4	0.1584
debrezeit	Producer7	evininig milk activated	6	0.2376
debrezeit	Producer7	control 7	10	0.396
debrezeit	Producer8	evining milk activated	3.75	0.1485
debrezeit	Producer8	control 8	14	0.5544
debrezeit	Producer9	evining milk activated	4	0.1584
debrezeit	Producer9	control 9	4	0.1584
debrezeit	Producer10	evining milk activated	5	0.198
debrezeit	Producer10	control 10	5	0.198
Asela	Producer11	evining milk activated	1.9	0.171
Asela	Producer11	control 11	2.4	0.216
Asela	Producer12	evining milk activated	1.9	0.171
Asela	Producer12	control 12	2.7	0.243
Asela	Producer13	evining milk activated	1.8	0.162
Asela	Producer13	control 13	2.9	0.261
Asela	Producer14	evining milk activated	2.6	0.234
Asela	Producer14	control 14	2.6	0.234
Asela	Producer15	evining milk activated	2.3	0.207
Asela	Producer15	control 15	2.8	0.252
Asela	Producer16	evining milk activated	1.8	0.162
Asela	Producer16	control 16	2	0.18
Asela	Producer17	evining milk activated	2.9	0.261
Asela	Producer17	control 17	2.7	0.243
Asela	Producer18	evining milk activated	2.2	0.198
Asela	Producer18	control 18	2.7	0.243
Asela	Producer19	evining milk activated	1.9	0.171
Asela	Producer19	control 19	2.4	0.216
Asela	Producer20	evining milk activated	2	0.18
Asela	Producer20	control 20	2	0.18
Selale	Producer21	evining milk activated	1.77778	0.16
Selale	Producer21	control 21	2.77778	0.25
Selale	Producer22	evining milk activated	1.77778	0.16
Selale	Producer22	control 22	3.55556	0.32
Selale	Producer23	evining milk activated	1.88889	0.17
Selale	Producer23	control 23	1.66667	0.15
Selale	Producer24	evining milk activated	2	0.18
Selale	Producer24	control 24
Selale	Producer25	evining milk activated
Selale	Producer25	control 25	2.7	0.243
Selale	Producer26	evining milk activated	2.8	0.252
Selale	Producer26	control 26	3	0.27
Selale	Producer27	evining milk activated	2.7	0.243
Selale	Producer27	control 27	3	0.27
Selale	Producer28	evining milk activated	3.66667	0.33
Selale	Producer28	control 28	3	0.27
Selale	Producer29	evining milk activated	3.1	0.279
Selale	Producer29	control 29	3.88889	0.35
Selale	Producer30	evining milk activated
Selale	Producer30	control 30
Holeta	Producer31	evining milk activated	2	0.18
Holeta	Producer31	control 31	2.4	0.216
Holeta	Producer32	evining milk activated	1.9	0.171
Holeta	Producer32	control 32	2	0.18
Holeta	Producer33	evining milk activated	1.9	0.171
Holeta	Producer33	control 33	2.3	0.207
Holeta	Producer34	evining milk activated	2.6	0.234
Holeta	Producer34	control 34	3.3	0.297
Holeta	Producer35	evining milk activated	2.1	0.189
Holeta	Producer35	control 35	2.2	0.198
Holeta	Producer36	evining milk activated	1.6	0.144
Holeta	Producer36	control 36	1.9	0.171
Holeta	Producer37	evining milk activated	2.1	0.189
Holeta	Producer37	control 37	3.4	0.306
Holeta	Producer38	evining milk activated	1.6	0.144
Holeta	Producer38	control 38	2.5	0.225
Holeta	Producer39	evining milk activated	3.7	0.333
Holeta	Producer39	control 39	2.1	0.189
Holeta	Producer40	evining milk activated	1.8	0.162
Holeta	Producer40	control 40	1.9	0.171

## Sheet: alcoho and cob
Study district	Value chain		ALCOHOL TEST	COB
debrezeit	Producer1	evining milk activated	2	2
debrezeit	Producer1	control 1	2	2
debrezeit	Producer2	eviningmilk activated	2	1
debrezeit	Producer2	control 2	2	2
debrezeit	Producer3	evining milk activated	2	2
debrezeit	Producer3	control 3	2	2
debrezeit	Producer4	evining milk activated	2	2
debrezeit	Producer4	control 4	2	2
debrezeit	Producer5	evining milk activated	2	2
debrezeit	Producer5	control 5	2	2
debrezeit	Producer6	evining milk activated	2	1
debrezeit	Producer6	control 6	2	1
debrezeit	Producer7	evininig milk activated	1	1
debrezeit	Producer7	control 7	2	2
debrezeit	Producer8	evining milk activated	2	2
debrezeit	Producer8	control 8	2	2
debrezeit	Producer9	evining milk activated	1	1
debrezeit	Producer9	control 9	1	1
debrezeit	Producer10	evining milk activated	1	1
debrezeit	Producer10	control 10	2	2
Asela	Producer11	evining milk activated	1	1
Asela	Producer11	control 11	2	2
Asela	Producer12	evining milk activated	1	1
Asela	Producer12	control 12	2	2
Asela	Producer13	evining milk activated	2	1
Asela	Producer13	control 13	2	2
Asela	Producer14	evining milk activated	2	2
Asela	Producer14	control 14	2	2
Asela	Producer15	evining milk activated	2	2
Asela	Producer15	control 15	2	2
Asela	Producer16	evining milk activated	1	1
Asela	Producer16	control 16	2	1
Asela	Producer17	evining milk activated	1	1
Asela	Producer17	control 17	1	1
Asela	Producer18	evining milk activated	1	1
Asela	Producer18	control 18	2	2
Asela	Producer19	evining milk activated	2	1
Asela	Producer19	control 19	2	1
Asela	Producer20	evining milk activated	1	1
Asela	Producer20	control 20	1	1
Selale	Producer21	evining milk activated	1	1
Selale	Producer21	control 21	2	1
Selale	Producer22	evining milk activated	1	1
Selale	Producer22	control 22	1	1
Selale	Producer23	evining milk activated	1	1
Selale	Producer23	control 23	1	1
Selale	Producer24	evining milk activated	1	1
Selale	Producer24	control 24
Selale	Producer25	evining milk activated
Selale	Producer25	control 25	1	1
Selale	Producer26	evining milk activated	2	1
Selale	Producer26	control 26	1	1
Selale	Producer27	evining milk activated	2	2
Selale	Producer27	control 27	1	1
Selale	Producer28	evining milk activated	2	2
Selale	Producer28	control 28	2	1
Selale	Producer29	evining milk activated	2	1
Selale	Producer29	control 29
Selale	Producer30	evining milk activated
Selale	Producer30	control 30	2	2
Holeta	Producer31	evining milk activated	1	1
Holeta	Producer31	control 31	1	1
Holeta	Producer32	evining milk activated	1	1
Holeta	Producer32	control 32	1	1
Holeta	Producer33	evining milk activated	1	1
Holeta	Producer33	control 33	1	1
Holeta	Producer34	evining milk activated	1	1
Holeta	Producer34	control 34	1	1
Holeta	Producer35	evining milk activated	1	1
Holeta	Producer35	control 35	1	1
Holeta	Producer36	evining milk activated	1	1
Holeta	Producer36	control 36	1	1
Holeta	Producer37	evining milk activated	1	1
Holeta	Producer37	control 37	2	2
Holeta	Producer38	evining milk activated	1	1
Holeta	Producer38	control 38	2	2
Holeta	Producer39	evining milk activated	1	1
Holeta	Producer39	control 39	1	1
Holeta	Producer40	evining milk activated	1	1
Holeta	Producer40	control 40	1	1

## Sheet: MBRT
Study district	Value chain		MBRT
debrezeit	Producer1	evining milk activated	poor
debrezeit	Producer1	control 1	poor
debrezeit	Producer2	eviningmilk activated	poor
debrezeit	Producer2	control 2	poor
debrezeit	Producer3	evining milk activated	poor
debrezeit	Producer3	control 3	poor
debrezeit	Producer4	evining milk activated	poor
debrezeit	Producer4	control 4	poor
debrezeit	Producer5	evining milk activated	poor
debrezeit	Producer5	control 5	poor
debrezeit	Producer6	evining milk activated	poor
debrezeit	Producer6	control 6	poor
debrezeit	Producer7	evininig milk activated	good
debrezeit	Producer7	control 7	fair
debrezeit	Producer8	evining milk activated	fair
debrezeit	Producer8	control 8	poor
debrezeit	Producer9	evining milk activated	poor
debrezeit	Producer9	control 9	poor
debrezeit	Producer10	evining milk activated	fair
debrezeit	Producer10	control 10	poor
Asela	Producer11	evining milk activated	good
Asela	Producer11	control 11	fair
Asela	Producer12	evining milk activated	good
Asela	Producer12	control 12	poor
Asela	Producer13	evining milk activated	good
Asela	Producer13	control 13	fair
Asela	Producer14	evining milk activated	poor
Asela	Producer14	control 14	poor
Asela	Producer15	evining milk activated	poor
Asela	Producer15	control 15	poor
Asela	Producer16	evining milk activated	poor
Asela	Producer16	control 16	poor
Asela	Producer17	evining milk activated	poor
Asela	Producer17	control 17	poor
Asela	Producer18	evining milk activated	poor
Asela	Producer18	control 18	poor
Asela	Producer19	evining milk activated	excellent
Asela	Producer19	control 19	poor
Asela	Producer20	evining milk activated	poor
Asela	Producer20	control 20	poor
Selale	Producer21	evining milk activated	poor
Selale	Producer21	control 21	poor
Selale	Producer22	evining milk activated	poor
Selale	Producer22	control 22	poor
Selale	Producer23	evining milk activated	fair
Selale	Producer23	control 23	poor
Selale	Producer24	evining milk activated	fair
Selale	Producer24	control 24	fair
Selale	Producer25	evining milk activated
Selale	Producer25	control 25
Selale	Producer26	evining milk activated	poor
Selale	Producer26	control 26	poor
Selale	Producer27	evining milk activated	fair
Selale	Producer27	control 27	poor
Selale	Producer28	evining milk activated	poor
Selale	Producer28	control 28	poor
Selale	Producer29	evining milk activated	excellent
Selale	Producer29	control 29	fair
Selale	Producer30	evining milk activated
Selale	Producer30	control 30
Holeta	Producer31	evining milk activated	fair
Holeta	Producer31	control 31	poor
Holeta	Producer32	evining milk activated	fair
Holeta	Producer32	control 32	poor
Holeta	Producer33	evining milk activated	good
Holeta	Producer33	control 33	fair
Holeta	Producer34	evining milk activated	good
Holeta	Producer34	control 34	fair
Holeta	Producer35	evining milk activated	excellent
Holeta	Producer35	control 35	good
Holeta	Producer36	evining milk activated	fair
Holeta	Producer36	control 36	poor
Holeta	Producer37	evining milk activated	fair
Holeta	Producer37	control 37	fair
Holeta	Producer38	evining milk activated	fair
Holeta	Producer38	control 38	fair
Holeta	Producer39	evining milk activated	poor
Holeta	Producer39	control 39	poor
Holeta	Producer40	evining milk activated	fair
Holeta	Producer40	control 40	fair

## Sheet: REST
Study district	Value chain		REST
debrezeit	Producer1	evining milk activated	fair
debrezeit	Producer1	control 1	fair
debrezeit	Producer2	eviningmilk activated	fair
debrezeit	Producer2	control 2	fair
debrezeit	Producer3	evining milk activated	fair
debrezeit	Producer3	control 3	fair
debrezeit	Producer4	evining milk activated	fair
debrezeit	Producer4	control 4	fair
debrezeit	Producer5	evining milk activated	fair
debrezeit	Producer5	control 5	fair
debrezeit	Producer6	evining milk activated	bad
debrezeit	Producer6	control 6	bad
debrezeit	Producer7	evininig milk activated	good
debrezeit	Producer7	control 7	poor
debrezeit	Producer8	evining milk activated	bad
debrezeit	Producer8	control 8	bad
debrezeit	Producer9	evining milk activated	good
debrezeit	Producer9	control 9	bad
debrezeit	Producer10	evining milk activated	fair
debrezeit	Producer10	control 10	poor
Asela	Producer11	evining milk activated	good
Asela	Producer11	control 11	fair
Asela	Producer12	evining milk activated	good
Asela	Producer12	control 12	fair
Asela	Producer13	evining milk activated	poor
Asela	Producer13	control 13	bad
Asela	Producer14	evining milk activated	bad
Asela	Producer14	control 14	bad
Asela	Producer15	evining milk activated	bad
Asela	Producer15	control 15	bad
Asela	Producer16	evining milk activated	poor
Asela	Producer16	control 16	bad
Asela	Producer17	evining milk activated	excellent
Asela	Producer17	control 17	excellent
Asela	Producer18	evining milk activated	bad
Asela	Producer18	control 18	bad
Asela	Producer19	evining milk activated	poor
Asela	Producer19	control 19	bad
Asela	Producer20	evining milk activated	poor
Asela	Producer20	control 20	bad
Selale	Producer21	evining milk activated	bad
Selale	Producer21	control 21	poor
Selale	Producer22	evining milk activated	bad
Selale	Producer22	control 22	bad
Selale	Producer23	evining milk activated	excellent
Selale	Producer23	control 23	good
Selale	Producer24	evining milk activated	good
Selale	Producer24	control 24	good
Selale	Producer25	evining milk activated
Selale	Producer25	control 25
Selale	Producer26	evining milk activated	bad
Selale	Producer26	control 26	bad
Selale	Producer27	evining milk activated	poor
Selale	Producer27	control 27	bad
Selale	Producer28	evining milk activated	bad
Selale	Producer28	control 28	bad
Selale	Producer29	evining milk activated	good
Selale	Producer29	control 29	poor
Selale	Producer30	evining milk activated
Selale	Producer30	control 30
Holeta	Producer31	evining milk activated	fair
Holeta	Producer31	control 31	bad
Holeta	Producer32	evining milk activated	fair
Holeta	Producer32	control 32	bad
Holeta	Producer33	evining milk activated	good
Holeta	Producer33	control 33	fair
Holeta	Producer34	evining milk activated	fair
Holeta	Producer34	control 34	poor
Holeta	Producer35	evining milk activated	good
Holeta	Producer35	control 35	fair
Holeta	Producer36	evining milk activated	good
Holeta	Producer36	control 36	fair
Holeta	Producer37	evining milk activated	fair
Holeta	Producer37	control 37	fair
Holeta	Producer38	evining milk activated	good
Holeta	Producer38	control 38	fair
Holeta	Producer39	evining milk activated	fair
Holeta	Producer39	control 39	fair
Holeta	Producer40	evining milk activated	good
Holeta	Producer40	control 40	good

## Sheet:  thiocayanet C
Study district	Value chain		absorbance	slope	intercept	conc (mg/L)
debrezeit	Producer1	evining milk activated	0.1566	0.0306	0.0534	3.37255
debrezeit	Producer1	control 1	0.5847	0.0306	0.0534	17.3627
debrezeit	Producer2	eviningmilk activated	0.1876	0.0306	0.0534	4.38562
debrezeit	Producer2	control 2	0.1778	0.0306	0.0534	4.06536
debrezeit	Producer3	evining milk activated	1.004	0.0306	0.0534	31.0654
debrezeit	Producer3	control 3	0.2384	0.0306	0.0534	6.04575
debrezeit	Producer4	evining milk activated	0.1736	0.0306	0.0534	3.9281
debrezeit	Producer4	control 4	0.1646	0.0306	0.0534	3.63399
debrezeit	Producer5	evining milk activated	0.8674	0.0306	0.0534	26.6013
debrezeit	Producer5	control 5	0.6673	0.0306	0.0534	20.0621
debrezeit	Producer6	evining milk activated	0.5423	0.0312		17.3814
debrezeit	Producer6	control 6	0.2724	0.0312		8.73077
debrezeit	Producer7	evininig milk activated	1.1434	0.0312		36.6474
debrezeit	Producer7	control 7	0.352	0.0312		11.2821
debrezeit	Producer8	evining milk activated	0.4586	0.0312		14.6987
debrezeit	Producer8	control 8	0.2552	0.0312		8.17949
debrezeit	Producer9	evining milk activated	0.8212	0.0312		26.3205
debrezeit	Producer9	control 9	1.1636	0.0312		37.2949
debrezeit	Producer10	evining milk activated	0.3567	0.0312		11.4327
debrezeit	Producer10	control 10	0.3629	0.0312		11.6314
Asela	Producer11	evining milk activated	0.4962	0.0292		16.9932
Asela	Producer11	control 11	0.4257	0.0292		14.5788
Asela	Producer12	evining milk activated	0.5216	0.0292		17.863
Asela	Producer12	control 12	0.4849	0.0292		16.6062
Asela	Producer13	evining milk activated	0.5554	0.0292		19.0205
Asela	Producer13	control 13	0.3327	0.0292		11.3938
Asela	Producer14	evining milk activated	0.5498	0.0292		18.8288
Asela	Producer14	control 14	0.4849	0.0292		16.6062
Asela	Producer15	evining milk activated	0.5442	0.0292		18.637
Asela	Producer15	control 15	0.437	0.0292		14.9658
Asela	Producer16	evining milk activated	0.2799	0.0312		8.97115
Asela	Producer16	control 16	0.2985	0.0312		9.56731
Asela	Producer17	evining milk activated	0.1838	0.0312		5.89103
Asela	Producer17	control 17	0.1187	0.0312		3.80449
Asela	Producer18	evining milk activated	0.2427	0.0312		7.77885
Asela	Producer18	control 18	0.2582	0.0312		8.27564
Asela	Producer19	evining milk activated	0.2303	0.0312		7.38141
Asela	Producer19	control 19	0.1128	0.0312		3.61538
Asela	Producer20	evining milk activated	0.1314	0.0312		4.21154
Asela	Producer20	control 20	0.1931	0.0312		6.1891
Selale	Producer21	evining milk activated	0.2437	0.0306		7.96405
Selale	Producer21	control 21	0.1118	0.0306		3.65359
Selale	Producer22	evining milk activated	0.1285	0.0306		4.19935
Selale	Producer22	control 22	0.1944	0.0306		6.35294
Selale	Producer23	evining milk activated	0.2128	0.0306		6.95425
Selale	Producer23	control 23	0.1246	0.0306		4.0719
Selale	Producer24	evining milk activated	0.1161	0.0306		3.79412
Selale	Producer24	control 24	0.2389	0.0306		7.80719
Selale	Producer25	evining milk activated
Selale	Producer25	control 25
Selale	Producer26	evining milk activated	0.2128	0.0381		5.5853
Selale	Producer26	control 26	0.1246	0.0381		3.27034
Selale	Producer27	evining milk activated	0.2437	0.0381		6.39633
Selale	Producer27	control 27	0.1118	0.0381		2.93438
Selale	Producer28	evining milk activated	0.2749	0.0381		7.21522
Selale	Producer28	control 28	0.215	0.0381		5.64304
Selale	Producer29	evining milk activated	0.1161	0.0381		3.04724
Selale	Producer29	control 29	0.2389	0.0381		6.27034
Selale	Producer30	evining milk activated
Selale	Producer30	control 30
Holeta	Producer31	evining milk activated	1.0362	0.0287		36.1045
Holeta	Producer31	control 31	0.9724	0.0287		33.8815
Holeta	Producer32	evining milk activated	0.994	0.0287		34.6341
Holeta	Producer32	control 32	0.6485	0.0287		22.5958
Holeta	Producer33	evining milk activated	0.4254	0.0287		14.8223
Holeta	Producer33	control 33	0.2435	0.0287		8.48432
Holeta	Producer34	evining milk activated	0.746	0.0287		25.993
Holeta	Producer34	control 34	0.4501	0.0287		15.6829
Holeta	Producer35	evining milk activated	0.5675	0.0287		19.7735
Holeta	Producer35	control 35	0.7583	0.0287		26.4216
Holeta	Producer36	evining milk activated	0.8239	0.0317		25.9905
Holeta	Producer36	control 36	0.6695	0.0317		21.1199
Holeta	Producer37	evining milk activated	0.5019	0.0317		15.8328
Holeta	Producer37	control 37	0.5655	0.0317		17.8391
Holeta	Producer38	evining milk activated	0.4817	0.0317		15.1956
Holeta	Producer38	control 38	0.298	0.0317		9.40063
Holeta	Producer39	evining milk activated	0.5647	0.0317		17.8139
Holeta	Producer39	control 39	0.5957	0.0317		18.7918
Holeta	Producer40	evining milk activated	0.7123	0.0317		22.47
Holeta	Producer40	control 40	0.3922	0.0317		12.3722

[truncated: 2 more sheets: CALIBRATION C, Sheet1]
