# Supplementary material for: Improvement of Raw and Pasteurized Milk Quality through the Use of Lactoperoxidase Systems (LPSs) along the Dairy Value Chain, under Real Conditions in Ethiopia
Source: Foods. 2024 Apr 21;13(8):1272. doi: 10.3390/foods13081272 (PMC11049535; doi:10.3390/foods13081272)
Supplement: Supplementary file 1 [file foods-13-01272-s001.zip › Milk producrers morning milk raw data.xlsx]

## Sheet: all parameters
Study district	Value chain		TC count	LOG 10	% reduction	TP counts	log10	% reduction	E-coli counts	log10	% reduction	MBRT	RET	PH	titrable acidity	ALCOHOL	COB	conc (mg/L)
debrezeit	Producer1	Morning milk activated	90000	4.95424	-23.6795	3000000	6.47712	-22.9358	100	2	-60.3284	poor	fair	6.38	0.18	1	1	3.27451
debrezeit	Producer1	control 1	3100000	6.49136		254000000	8.40483		110000	5.04139		poor	bad	6.12	0.2	2	2	3.63399
debrezeit	Producer2	Morning milk activated	1400	3.14613	-21.3468	500000	5.69897	-13.3867	10	1	-60.294	good	good	6.6	0.18	1	1	3.40523
debrezeit	Producer2	control 2	10000	4		3800000	6.57978		330	2.51851		fair	fair	6.35	0.18	2	1	4.06536
debrezeit	Producer3	Morning milk activated	120000	5.07918	-6.75539	25300000	7.40312	-5.99285	100	2	-53.4995	poor	bad	6.46	0.16	1	1	14.7255
debrezeit	Producer3	control 3	280000	5.44716		75000000	7.87506		20000	4.30103		poor	bad	6.36	0.16	1	1	6.04575
debrezeit	Producer4	Morning milk activated	1700	3.23045	-24.8913	1000000	6	-11.8448				good	fair	6.56	0.18	1	1	26.6438
debrezeit	Producer4	control 4	20000	4.30103		6400000	6.80618					fair	poor	6.26	0.24	2	1	16.7941
debrezeit	producer5	Morning milk activated	100	2	-45.8023	14000000	7.14613	-10.5753	100	2	-32.3008	poor	fair	6.28	0.22	1	1	22.9804
debrezeit	producer5	control 5	4900	3.6902		98000000	7.99123		900	2.95424		fair	bad	6.18	0.24	2	2	17.3627
debrezeit	Producer6	Morning milk activated	13300	4.12385	-31.1685	10050	4.00217	-28.559				excellent	excellent	6.65	0.16	1	1	5.98397
debrezeit	Producer6	control 6	980000	5.99123		400000	5.60206					good	good	6.5	0.18	1	1	12.6122
debrezeit	Producer7	Morning milk activated	2000	3.30103	-17.4743	13000	4.11394	-13.6348				excellent	excellent	6.56	0.19	1	1	15.6891
debrezeit	Producer7	control 7	10000	4		58000	4.76343					excellent	excellent	6.45	0.2	1	1	30.4647
debrezeit	Producer8	Morning milk activated	610000	5.78533	-3.57784	1900000	6.27875	-5.05128				fair	fair	6.25	0.16	1	1	11.109
debrezeit	Producer8	control 8	1000000	6		4100000	6.61278					poor	fair	6.2	0.16	1	1	13.5673
debrezeit	Producer9	Morning milk activated	7900	3.89763	-13.2195	2000000	6.30103	-11.826				fair	fair	6.28	0.18	1	1	15.4038
debrezeit	Producer9	control 9	31000	4.49136		14000000	7.14613					fair	fair	6.25	0.2	1	1	5.97115
debrezeit	Producer10	Morning milk activated	1000	3	-21.0532	30000	4.47712	-25.3813				excellent	excellent	6.57	0.2	1	1	14.1122
debrezeit	Producer10	control 10	6310	3.80003		1000000	6					good	good	6.46	0.22	1	1	5.97115
Asela	Producer11	Morning milk activated	1300	3.11394	-20.2185	1200000	6.07918	-13.1546				good	good	6.4	0.3	1	1	20.2774
Asela	Producer11	control 11	8000	3.90309		10000000	7					fair	fair	6.38	0.32	1	1	19.1199
Asela	Producer12	Morning milk activated	100	2	-33.3333	11000	4.04139	-23.7621				excellent	excellent	6.6	0.18	1	1	15.0616
Asela	Producer12	control 12	1000	3		200000	5.30103					good	good	6.4	0.2	1	1	18.0548
Asela	Producer13	Morning milk activated	100	2	-41.1408	70000000	7.8451	13.1587				good	good	6.38	0.44	1	1	14.6747
Asela	Producer13	control 13	2500	3.39794		8567000	6.93283					poor	bad	6.38	0.5	2	2	12.5514
Asela	Producer14	Morning milk activated	170000	5.23045	-13.1326	3000000	6.47712	-23.0286				poor	fair	6.4	0.3	1	1	11.3938
Asela	Producer14	control 14	1050000	6.02119		260000000	8.41497					poor	bad	6.28	0.32	2	2	10.8116
Asela	Producer15	Morning milk activated	1140000	6.0569	-12.2581	500000	5.69897	-5.66794				good	good	6.46	0.22	1	1	14.387
Asela	Producer15	control 15	8000000	6.90309		1100000	6.04139					good	good	6.31	0.24	2	1	24.5274
Asela	Producer16	Morning milk activated	15300	4.18469	-13.0528	41500000	7.61805	-6.72521			-100	poor	bad	5.35	0.22	2	2	18.3109
Asela	Producer16	control 16	65000	4.81291		147000000	8.16732		7500	3.87506		poor	bad	4.81	0.25	2	2	15.0321
Asela	Producer17	Morning milk activated	9350	3.97081	-28.2143	1150000	6.0607	-27.0828			-100	good	good	6.31	0.18	1	1	6.38782
Asela	Producer17	control 17	340000	5.53148		205000000	8.31175		20000	4.30103		poor	bad	6.14	0.2	2	1	4.89744
Asela	Producer18	Morning milk activated
Asela	Producer18	control 18
Asela	Producer19	Morning milk activated	4900	3.6902	-12.1101	5500000	6.74036	-6.94012	0		-100	poor	poor	6.18	0.18	2	1	10.4615
Asela	Producer19	control 19	15800	4.19866		17500000	7.24304		150	2.17609		poor	bad	6.15	0.19	2	1	14.8333
Asela	Producer20	Morning milk activated	1140000	6.0569	-12.2581	57500000	7.75967	-2.10914				poor	bad	5.97	0.14	2	2	10.9583
Asela	Producer20	control 20	8000000	6.90309		84500000	7.92686					poor	bad	5.77	0.16	1	2	6.28846
Selale	Producer21	Morning milk activated	110000	5.04139	-8.19412	8000000	6.90309	-14.7806				fair	good	6.8	0.18	1	1	10.3529
Selale	Producer21	control 21	310000	5.49136		126000000	8.10037					poor	poor	6.74	0.2	1	1	3.88889
Selale	Producer22	Morning milk activated	250	2.39794	-29.7816	400000	5.60206	-10.7775				good	good	6.62	0.16	1	1	4.19935
Selale	Producer22	control 22	2600	3.41497		1900000	6.27875					good	fair	6.55	0.19	1	1	6.35294
Selale	Producer23	Morning milk activated	975	2.989		10000	4	-32.5975			-100	excellent	good	6.7	0.16	1	1	6.24837
Selale	Producer23	control 23	8900	3.94939		860000	5.9345		115	2.0607		good	fair	6.45	0.18	1	1	6.04248
Selale	Producer24	Morning milk activated	456	2.65896		12000	4.07918	-17.6629				excellent	excellent	6.7	0.15	1	1	5.33333
Selale	Producer24	control 24	2724	3.43521		90000	4.95424					excellent	excellent	6.54	0.17	1	1	4.09477
Selale	Producer25	Morning milk activated	243	2.38561		350000	5.54407	-25.6541				good	good	6.7	0.18	1	1	7.00654
Selale	Producer25	control 25	3950	3.5966		28650000	7.45712					poor	fair	6.65	0.21	1	1	3.58497
Selale	Producer26	Morning milk activated	130000	5.11394	-12.601	10000000	7	-13.2195				poor	bad	6.8	0.26	2	1	4.49606
Selale	Producer26	control 26	710000	5.85126		116500000	8.06633					poor	bad	6.4	0.3	1	2	4.7769
Selale	Producer27	Morning milk activated	15400	4.18752	-23.1247	100000	5	-17.5524				good	good	6.61	0.17	1	1	6.62992
Selale	Producer27	control 27	280000	5.44716		1160000	6.06446					fair	good	6.56	0.19	1	1	5.30971
Selale	Producer28	Morning milk activated	14100	4.14922	-24.6302	6800000	6.83251	-5.17615				good	bad	6.81	0.18	2	1	8.42782
Selale	Producer28	control 28	320000	5.50515		16050000	7.20548					poor	bad	6	0.2	1	2	6.15486
Selale	Producer29	Morning milk activated	6500	3.81291	-23.4005	100000	5	-21.9651				good	good	6.59	0.17	1	1	5.56955
Selale	Producer29	control 29	95000	4.97772		2555000	6.40739					fair	poor	6.6	0.19	1	1	4.76903
Selale	Producer30	Morning milk activated	470000	5.6721	-5.46504	38000000	7.57978	-7.90559				poor	bad	6.6	0.17	2	2	6.69291
Selale	Producer30	control 30	1000000	6		170000000	8.23045					poor	bad	6.73	0.19	1	2	5.25459
Holeta	Producer31	Morning milk activated	5000	3.69897	-27.1739	1760000	6.24551	-14.5328			-100	excellent	good	6.6	0.16	1	1	15.5784
Holeta	Producer31	control 31	120000	5.07918		20300000	7.3075		631	2.80003		good	good	6.5	0.18	1	1	9.75261
Holeta	Producer32	Morning milk activated	5000	3.69897	-21.2813	8450000	6.92686	-4.39798				good	good	6.31	0.2	1	1	31.8223
Holeta	Producer32	control 32	50000	4.69897		17600000	7.24551					fair	fair	6.83	0.24	1	1	9.03833
Holeta	Producer33	Morning milk activated	15000	4.17609	-9.03872	100000	5	-12.2648				good	good	6.86	0.15	1	1	21.7909
Holeta	Producer33	control 33	39000	4.59106		500000	5.69897					fair	good	6.75	0.17	1	1	17.2718
Holeta	Producer34	Morning milk activated	600	2.77815	-29.4799	50000	4.69897	-28.195				good	good	6.5	0.2	1	1	30.4948
Holeta	Producer34	control 34	8700	3.93952		3500000	6.54407					fair	poor	6.38	0.22	1	1	13.4878
Holeta	Producer35	Morning milk activated	600	2.77815	-31.2576	46000	4.66276	-9.11395				excellent	good	6.46	0.17	1	1	27.0035
Holeta	Producer35	control 35	11000	4.04139		135000	5.13033					good	fair	6.45	0.19	1	1	12.2613
Holeta	Producer36	Morning milk activated	240	2.38021	-26.3195	20000	4.30103	-3.93314				good	good	6.8	0.16	1	1	14.7319
Holeta	Producer36	control 36	1700	3.23045		30000	4.47712					good	good	6.67	0.18	1	1	20.5268
Holeta	Producer37	Morning milk activated	2250	3.35218	-20.2127	700000	5.8451	-18.0064				good	good	6.8	0.18	1	1	18.858
Holeta	Producer37	control 37	15900	4.2014		13450000	7.12872					poor	bad	6.56	0.2	1	1	11.6025
Holeta	Producer38	Morning milk activated	2500	3.39794	-19.1236	50000	4.69897	-11.3574			-100	good	good	6.64	0.16	1	1	12.5584
Holeta	Producer38	control 38	15900	4.2014		200000	5.30103		640	2.80618		good	fair	4.5	0.17	1	1	5.42587
Holeta	Producer39	Morning milk activated	14500	4.16137	-16.7726	230000	5.36173	-9.84061				good	good	6.58	0.17	1	1	16.6877
Holeta	Producer39	control 39	100000	5		885000	5.94694					good	good	6.52	0.18	1	1	24.9558
Holeta	Producer40	Morning milk activated	1750	3.24304	-13.2962	25000	4.39794	-26.1377				good	good	6.68	0.16	1	1	22.082
Holeta	Producer40	control 40	5500	3.74036		900000	5.95424					good	good	6.62	0.18	1	1	15.1514

## Sheet: Total coliforms
Study district	Value chain			TC count	LOG 10	% reduction
debrezeit	Producer1	Morning milk activated		90000	4.95424	-23.6795
debrezeit	Producer1	control 1		3100000	6.49136
debrezeit	Producer2	Morning milk activated		1400	3.14613	-21.3468
debrezeit	Producer2	control 2		10000	4
debrezeit	Producer3	Morning milk activated		120000	5.07918	-6.75539
debrezeit	Producer3	control 3		280000	5.44716
debrezeit	Producer4	Morning milk activated		1700	3.23045	-24.8913
debrezeit	Producer4	control 4		20000	4.30103
debrezeit	producer5	Morning milk activated		100	2	-45.8023
debrezeit	producer5	control 5		4900	3.6902
debrezeit	Producer6	Morning milk activated		13300	4.12385	-31.1685
debrezeit	Producer6	control 6		980000	5.99123
debrezeit	Producer7	Morning milk activated		2000	3.30103	-17.4743
debrezeit	Producer7	control 7		10000	4
debrezeit	Producer8	Morning milk activated		610000	5.78533	-3.57784
debrezeit	Producer8	control 8		1000000	6
debrezeit	Producer9	Morning milk activated		7900	3.89763	-13.2195
debrezeit	Producer9	control 9		31000	4.49136
debrezeit	Producer10	Morning milk activated		1000	3	-21.0532
debrezeit	Producer10	control 10		6310	3.80003
Asela	Producer11	Morning milk activated		1300	3.11394	-20.2185
Asela	Producer11	control 11		8000	3.90309
Asela	Producer12	Morning milk activated		100	2	-33.3333
Asela	Producer12	control 12		1000	3
Asela	Producer13	Morning milk activated		100	2	-41.1408
Asela	Producer13	control 13		2500	3.39794
Asela	Producer14	Morning milk activated		170000	5.23045	-13.1326
Asela	Producer14	control 14		1050000	6.02119
Asela	Producer15	Morning milk activated		1140000	6.0569	-12.2581
Asela	Producer15	control 15		8000000	6.90309
Asela	Producer16	Morning milk activated		15300	4.18469	-13.0528
Asela	Producer16	control 16		65000	4.81291
Asela	Producer17	Morning milk activated		9350	3.97081	-28.2143
Asela	Producer17	control 17		340000	5.53148
Asela	Producer18	Morning milk activated
Asela	Producer18	control 18
Asela	Producer19	Morning milk activated		4900	3.6902	-12.1101
Asela	Producer19	control 19		15800	4.19866
Asela	Producer20	Morning milk activated		1140000	6.0569	-12.2581
Asela	Producer20	control 20		8000000	6.90309
Selale	Producer21	Morning milk activated		110000	5.04139	-8.19412
Selale	Producer21	control 21		310000	5.49136
Selale	Producer22	Morning milk activated		250	2.39794	-29.7816
Selale	Producer22	control 22		2600	3.41497
Selale	Producer23	Morning milk activated		975	2.989	-24.3173
Selale	Producer23	control 23		8900	3.94939
Selale	Producer24	Morning milk activated		456	2.65896	-22.5967
Selale	Producer24	control 24		2724	3.43521
Selale	Producer25	Morning milk activated		243	2.38561	-33.6705
Selale	Producer25	control 25		3950	3.5966
Selale	Producer26	Morning milk activated		130000	5.11394	-12.601
Selale	Producer26	control 26		710000	5.85126
Selale	Producer27	Morning milk activated		15400	4.18752	-23.1247
Selale	Producer27	control 27		280000	5.44716
Selale	Producer28	Morning milk activated		14100	4.14922	-24.6302
Selale	Producer28	control 28		320000	5.50515
Selale	Producer29	Morning milk activated		6500	3.81291	-23.4005
Selale	Producer29	control 29		95000	4.97772
Selale	Producer30	Morning milk activated		470000	5.6721	-5.46504
Selale	Producer30	control 30		1000000	6
Holeta	Producer31	Morning milk activated		5000	3.69897	-27.1739
Holeta	Producer31	control 31		120000	5.07918
Holeta	Producer32	Morning milk activated		5000	3.69897	-21.2813
Holeta	Producer32	control 32		50000	4.69897
Holeta	Producer33	Morning milk activated		15000	4.17609	-9.03872
Holeta	Producer33	control 33		39000	4.59106
Holeta	Producer34	Morning milk activated		600	2.77815	-29.4799
Holeta	Producer34	control 34		8700	3.93952
Holeta	Producer35	Morning milk activated		600	2.77815	-31.2576
Holeta	Producer35	control 35		11000	4.04139
Holeta	Producer36	Morning milk activated		240	2.38021	-26.3195
Holeta	Producer36	control 36		1700	3.23045
Holeta	Producer37	Morning milk activated		2250	3.35218	-20.2127
Holeta	Producer37	control 37		15900	4.2014
Holeta	Producer38	Morning milk activated		2500	3.39794	-19.1236
Holeta	Producer38	control 38		15900	4.2014
Holeta	Producer39	Morning milk activated		14500	4.16137	-16.7726
Holeta	Producer39	control 39		100000	5
Holeta	Producer40	Morning milk activated		1750	3.24304	-13.2962
Holeta	Producer40	control 40		5500	3.74036

## Sheet: total plate count
Study district	Value chain		TP counts	log10	% reduction
debrezeit	Producer1	Morning milk activated	3000000	6.47712	-22.9358
debrezeit	Producer1	control 1	254000000	8.40483
debrezeit	Producer2	Morning milk activated	500000	5.69897	-13.3867
debrezeit	Producer2	control 2	3800000	6.57978
debrezeit	Producer3	Morning milk activated	25300000	7.40312	-5.99285
debrezeit	Producer3	control 3	75000000	7.87506
debrezeit	Producer4	Morning milk activated	1000000	6	-11.8448
debrezeit	Producer4	control 4	6400000	6.80618
debrezeit	producer5	Morning milk activated	14000000	7.14613	-10.5753
debrezeit	producer5	control 5	98000000	7.99123
debrezeit	Producer6	Morning milk activated	10050	4.00217	-28.559
debrezeit	Producer6	control 6	400000	5.60206
debrezeit	Producer7	Morning milk activated	13000	4.11394	-13.6348
debrezeit	Producer7	control 7	58000	4.76343
debrezeit	Producer8	Morning milk activated	1900000	6.27875	-5.05128
debrezeit	Producer8	control 8	4100000	6.61278
debrezeit	Producer9	Morning milk activated	2000000	6.30103	-11.826
debrezeit	Producer9	control 9	14000000	7.14613
debrezeit	Producer10	Morning milk activated	30000	4.47712	-25.3813
debrezeit	Producer10	control 10	1000000	6
Asela	Producer11	Morning milk activated	1200000	6.07918	-13.1546
Asela	Producer11	control 11	10000000	7
Asela	Producer12	Morning milk activated	11000	4.04139	-23.7621
Asela	Producer12	control 12	200000	5.30103
Asela	Producer13	Morning milk activated	70000000	7.8451	13.1587
Asela	Producer13	control 13	8567000	6.93283
Asela	Producer14	Morning milk activated	3000000	6.47712	-23.0286
Asela	Producer14	control 14	260000000	8.41497
Asela	Producer15	Morning milk activated	500000	5.69897	-5.66794
Asela	Producer15	control 15	1100000	6.04139
Asela	Producer16	Morning milk activated	41500000	7.61805	-6.72521
Asela	Producer16	control 16	147000000	8.16732
Asela	Producer17	Morning milk activated	1150000	6.0607	-27.0828
Asela	Producer17	control 17	205000000	8.31175
Asela	Producer18	Morning milk activated
Asela	Producer18	control 18
Asela	Producer19	Morning milk activated	5500000	6.74036	-6.94012
Asela	Producer19	control 19	17500000	7.24304
Asela	Producer20	Morning milk activated	57500000	7.75967	-2.10914
Asela	Producer20	control 20	84500000	7.92686
Selale	Producer21	Morning milk activated	8000000	6.90309	-14.7806
Selale	Producer21	control 21	126000000	8.10037
Selale	Producer22	Morning milk activated	400000	5.60206	-10.7775
Selale	Producer22	control 22	1900000	6.27875
Selale	Producer23	Morning milk activated	10000	4	-32.5975
Selale	Producer23	control 23	860000	5.9345
Selale	Producer24	Morning milk activated	12000	4.07918	-17.6629
Selale	Producer24	control 24	90000	4.95424
Selale	Producer25	Morning milk activated	350000	5.54407	-25.6541
Selale	Producer25	control 25	28650000	7.45712
Selale	Producer26	Morning milk activated	10000000	7	-13.2195
Selale	Producer26	control 26	116500000	8.06633
Selale	Producer27	Morning milk activated	100000	5	-17.5524
Selale	Producer27	control 27	1160000	6.06446
Selale	Producer28	Morning milk activated	6800000	6.83251	-5.17615
Selale	Producer28	control 28	16050000	7.20548
Selale	Producer29	Morning milk activated	100000	5	-21.9651
Selale	Producer29	control 29	2555000	6.40739
Selale	Producer30	Morning milk activated	38000000	7.57978	-7.90559
Selale	Producer30	control 30	170000000	8.23045
Holeta	Producer31	Morning milk activated	1760000	6.24551	-14.5328
Holeta	Producer31	control 31	20300000	7.3075
Holeta	Producer32	Morning milk activated	8450000	6.92686	-4.39798
Holeta	Producer32	control 32	17600000	7.24551
Holeta	Producer33	Morning milk activated	100000	5	-12.2648
Holeta	Producer33	control 33	500000	5.69897
Holeta	Producer34	Morning milk activated	50000	4.69897	-28.195
Holeta	Producer34	control 34	3500000	6.54407
Holeta	Producer35	Morning milk activated	46000	4.66276	-9.11395
Holeta	Producer35	control 35	135000	5.13033
Holeta	Producer36	Morning milk activated	20000	4.30103	-3.93314
Holeta	Producer36	control 36	30000	4.47712
Holeta	Producer37	Morning milk activated	700000	5.8451	-18.0064
Holeta	Producer37	control 37	13450000	7.12872
Holeta	Producer38	Morning milk activated	50000	4.69897	-11.3574
Holeta	Producer38	control 38	200000	5.30103
Holeta	Producer39	Morning milk activated	230000	5.36173	-9.84061
Holeta	Producer39	control 39	885000	5.94694
Holeta	Producer40	Morning milk activated	25000	4.39794	-26.1377
Holeta	Producer40	control 40	900000	5.95424

## Sheet: E-coli
Study district	Value chain		E-coli counts	log10	% reduction
debrezeit	Producer1	Morning milk activated	100	2	-60.3284
debrezeit	Producer1	control 1	110000	5.04139
debrezeit	Producer2	Morning milk activated	10	1	-60.294
debrezeit	Producer2	control 2	330	2.51851
debrezeit	Producer3	Morning milk activated	100	2	-53.4995
debrezeit	Producer3	control 3	20000	4.30103
debrezeit	Producer4	Morning milk activated
debrezeit	Producer4	control 4
debrezeit	producer5	Morning milk activated	100	2	-32.3008
debrezeit	producer5	control 5	900	2.95424
debrezeit	Producer6	Morning milk activated
debrezeit	Producer6	control 6
debrezeit	Producer7	Morning milk activated
debrezeit	Producer7	control 7
debrezeit	Producer8	Morning milk activated
debrezeit	Producer8	control 8
debrezeit	Producer9	Morning milk activated
debrezeit	Producer9	control 9
debrezeit	Producer10	Morning milk activated
debrezeit	Producer10	control 10
Asela	Producer11	Morning milk activated
Asela	Producer11	control 11
Asela	Producer12	Morning milk activated
Asela	Producer12	control 12
Asela	Producer13	Morning milk activated
Asela	Producer13	control 13
Asela	Producer14	Morning milk activated
Asela	Producer14	control 14
Asela	Producer15	Morning milk activated
Asela	Producer15	control 15
Asela	Producer16	Morning milk activated			-100
Asela	Producer16	control 16	7500	3.87506
Asela	Producer17	Morning milk activated			-100
Asela	Producer17	control 17	20000	4.30103
Asela	Producer18	Morning milk activated
Asela	Producer18	control 18
Asela	Producer19	Morning milk activated	0		-100
Asela	Producer19	control 19	150	2.17609
Asela	Producer20	Morning milk activated
Asela	Producer20	control 20
Selale	Producer21	Morning milk activated
Selale	Producer21	control 21
Selale	Producer22	Morning milk activated
Selale	Producer22	control 22
Selale	Producer23	Morning milk activated			-100
Selale	Producer23	control 23	115	2.0607
Selale	Producer24	Morning milk activated
Selale	Producer24	control 24
Selale	Producer25	Morning milk activated
Selale	Producer25	control 25
Selale	Producer26	Morning milk activated
Selale	Producer26	control 26
Selale	Producer27	Morning milk activated
Selale	Producer27	control 27
Selale	Producer28	Morning milk activated
Selale	Producer28	control 28
Selale	Producer29	Morning milk activated
Selale	Producer29	control 29
Selale	Producer30	Morning milk activated
Selale	Producer30	control 30
Holeta	Producer31	Morning milk activated			-100
Holeta	Producer31	control 31	631	2.80003
Holeta	Producer32	Morning milk activated
Holeta	Producer32	control 32
Holeta	Producer33	Morning milk activated
Holeta	Producer33	control 33
Holeta	Producer34	Morning milk activated
Holeta	Producer34	control 34
Holeta	Producer35	Morning milk activated
Holeta	Producer35	control 35
Holeta	Producer36	Morning milk activated
Holeta	Producer36	control 36
Holeta	Producer37	Morning milk activated
Holeta	Producer37	control 37
Holeta	Producer38	Morning milk activated			-100
Holeta	Producer38	control 38	640	2.80618
Holeta	Producer39	Morning milk activated
Holeta	Producer39	control 39
Holeta	Producer40	Morning milk activated
Holeta	Producer40	control 40

## Sheet: MBRT
Study district	Value chain		MBRT
debrezeit	Producer1	Morning milk activated	poor
debrezeit	Producer1	control 1	poor
debrezeit	Producer2	Morning milk activated	good
debrezeit	Producer2	control 2	fair
debrezeit	Producer3	Morning milk activated	poor
debrezeit	Producer3	control 3	poor
debrezeit	Producer4	Morning milk activated	good
debrezeit	Producer4	control 4	fair
debrezeit	producer5	Morning milk activated	poor
debrezeit	producer5	control 5	fair
debrezeit	Producer6	Morning milk activated	excellent
debrezeit	Producer6	control 6	good
debrezeit	Producer7	Morning milk activated	excellent
debrezeit	Producer7	control 7	excellent
debrezeit	Producer8	Morning milk activated	fair
debrezeit	Producer8	control 8	poor
debrezeit	Producer9	Morning milk activated	fair
debrezeit	Producer9	control 9	fair
debrezeit	Producer10	Morning milk activated	excellent
debrezeit	Producer10	control 10	good
Asela	Producer11	Morning milk activated	good
Asela	Producer11	control 11	fair
Asela	Producer12	Morning milk activated	excellent
Asela	Producer12	control 12	good
Asela	Producer13	Morning milk activated	good
Asela	Producer13	control 13	poor
Asela	Producer14	Morning milk activated	poor
Asela	Producer14	control 14	poor
Asela	Producer15	Morning milk activated	good
Asela	Producer15	control 15	good
Asela	Producer16	Morning milk activated	poor
Asela	Producer16	control 16	poor
Asela	Producer17	Morning milk activated	good
Asela	Producer17	control 17	poor
Asela	Producer18	Morning milk activated
Asela	Producer18	control 18
Asela	Producer19	Morning milk activated	poor
Asela	Producer19	control 19	poor
Asela	Producer20	Morning milk activated	poor
Asela	Producer20	control 20	poor
Selale	Producer21	Morning milk activated	fair
Selale	Producer21	control 21	poor
Selale	Producer22	Morning milk activated	good
Selale	Producer22	control 22	good
Selale	Producer23	Morning milk activated	excellent
Selale	Producer23	control 23	good
Selale	Producer24	Morning milk activated	excellent
Selale	Producer24	control 24	excellent
Selale	Producer25	Morning milk activated	good
Selale	Producer25	control 25	poor
Selale	Producer26	Morning milk activated	poor
Selale	Producer26	control 26	poor
Selale	Producer27	Morning milk activated	good
Selale	Producer27	control 27	fair
Selale	Producer28	Morning milk activated	good
Selale	Producer28	control 28	poor
Selale	Producer29	Morning milk activated	good
Selale	Producer29	control 29	fair
Selale	Producer30	Morning milk activated	poor
Selale	Producer30	control 30	poor
Holeta	Producer31	Morning milk activated	excellent
Holeta	Producer31	control 31	good
Holeta	Producer32	Morning milk activated	good
Holeta	Producer32	control 32	fair
Holeta	Producer33	Morning milk activated	good
Holeta	Producer33	control 33	fair
Holeta	Producer34	Morning milk activated	good
Holeta	Producer34	control 34	fair
Holeta	Producer35	Morning milk activated	excellent
Holeta	Producer35	control 35	good
Holeta	Producer36	Morning milk activated	good
Holeta	Producer36	control 36	good
Holeta	Producer37	Morning milk activated	good
Holeta	Producer37	control 37	poor
Holeta	Producer38	Morning milk activated	good
Holeta	Producer38	control 38	good
Holeta	Producer39	Morning milk activated	good
Holeta	Producer39	control 39	good
Holeta	Producer40	Morning milk activated	good
Holeta	Producer40	control 40	good

## Sheet: REST
Study district	Value chain		RET
debrezeit	Producer1	Morning milk activated	fair
debrezeit	Producer1	control 1	bad
debrezeit	Producer2	Morning milk activated	good
debrezeit	Producer2	control 2	fair
debrezeit	Producer3	Morning milk activated	bad
debrezeit	Producer3	control 3	bad
debrezeit	Producer4	Morning milk activated	fair
debrezeit	Producer4	control 4	poor
debrezeit	producer5	Morning milk activated	fair
debrezeit	producer5	control 5	bad
debrezeit	Producer6	Morning milk activated	excellent
debrezeit	Producer6	control 6	good
debrezeit	Producer7	Morning milk activated	excellent
debrezeit	Producer7	control 7	excellent
debrezeit	Producer8	Morning milk activated	fair
debrezeit	Producer8	control 8	fair
debrezeit	Producer9	Morning milk activated	fair
debrezeit	Producer9	control 9	fair
debrezeit	Producer10	Morning milk activated	excellent
debrezeit	Producer10	control 10	good
Asela	Producer11	Morning milk activated	good
Asela	Producer11	control 11	fair
Asela	Producer12	Morning milk activated	excellent
Asela	Producer12	control 12	good
Asela	Producer13	Morning milk activated	good
Asela	Producer13	control 13	bad
Asela	Producer14	Morning milk activated	fair
Asela	Producer14	control 14	bad
Asela	Producer15	Morning milk activated	good
Asela	Producer15	control 15	good
Asela	Producer16	Morning milk activated	bad
Asela	Producer16	control 16	bad
Asela	Producer17	Morning milk activated	good
Asela	Producer17	control 17	bad
Asela	Producer18	Morning milk activated
Asela	Producer18	control 18
Asela	Producer19	Morning milk activated	poor
Asela	Producer19	control 19	bad
Asela	Producer20	Morning milk activated	bad
Asela	Producer20	control 20	bad
Selale	Producer21	Morning milk activated	good
Selale	Producer21	control 21	poor
Selale	Producer22	Morning milk activated	good
Selale	Producer22	control 22	fair
Selale	Producer23	Morning milk activated	good
Selale	Producer23	control 23	fair
Selale	Producer24	Morning milk activated	excellent
Selale	Producer24	control 24	excellent
Selale	Producer25	Morning milk activated	good
Selale	Producer25	control 25	fair
Selale	Producer26	Morning milk activated	bad
Selale	Producer26	control 26	bad
Selale	Producer27	Morning milk activated	good
Selale	Producer27	control 27	good
Selale	Producer28	Morning milk activated	bad
Selale	Producer28	control 28	bad
Selale	Producer29	Morning milk activated	good
Selale	Producer29	control 29	poor
Selale	Producer30	Morning milk activated	bad
Selale	Producer30	control 30	bad
Holeta	Producer31	Morning milk activated	good
Holeta	Producer31	control 31	good
Holeta	Producer32	Morning milk activated	good
Holeta	Producer32	control 32	fair
Holeta	Producer33	Morning milk activated	good
Holeta	Producer33	control 33	good
Holeta	Producer34	Morning milk activated	good
Holeta	Producer34	control 34	poor
Holeta	Producer35	Morning milk activated	good
Holeta	Producer35	control 35	fair
Holeta	Producer36	Morning milk activated	good
Holeta	Producer36	control 36	good
Holeta	Producer37	Morning milk activated	good
Holeta	Producer37	control 37	bad
Holeta	Producer38	Morning milk activated	good
Holeta	Producer38	control 38	fair
Holeta	Producer39	Morning milk activated	good
Holeta	Producer39	control 39	good
Holeta	Producer40	Morning milk activated	good
Holeta	Producer40	control 40	good

## Sheet:  ALCO  & COB 
Study district	Value chain		ALCOHOL	COB
debrezeit	Producer1	Morning milk activated	1	1
debrezeit	Producer1	control 1	2	2
debrezeit	Producer2	Morning milk activated	1	1
debrezeit	Producer2	control 2	2	1
debrezeit	Producer3	Morning milk activated	1	1
debrezeit	Producer3	control 3	1	1
debrezeit	Producer4	Morning milk activated	1	1
debrezeit	Producer4	control 4	2	1
debrezeit	Producer5	Morning milk activated	1	1
debrezeit	Producer5	control 5	2	2
debrezeit	Producer6	Morning milk activated	1	1
debrezeit	Producer6	control 6	1	1
debrezeit	Producer7	Morning milk activated	1	1
debrezeit	Producer7	control 7	1	1
debrezeit	Producer8	Morning milk activated	1	1
debrezeit	Producer8	control 8	1	1
debrezeit	Producer9	Morning milk activated	1	1
debrezeit	Producer9	control 9	1	1
debrezeit	Producer10	Morning milk activated	1	1
debrezeit	Producer10	control 10	1	1
Asela	Producer11	Morning milk activated	1	1
Asela	Producer11	control 11	1	1
Asela	Producer12	Morning milk activated	1	1
Asela	Producer12	control 12	1	1
Asela	Producer13	Morning milk activated	1	1
Asela	Producer13	control 13	2	2
Asela	Producer14	Morning milk activated	1	1
Asela	Producer14	control 14	2	2
Asela	Producer15	Morning milk activated	1	1
Asela	Producer15	control 15	2	1
Asela	Producer16	Morning milk activated	2	2
Asela	Producer16	control 16	2	2
Asela	Producer17	Morning milk activated	1	1
Asela	Producer17	control 17	2	1
Asela	Producer18	Morning milk activated
Asela	Producer18	control 18
Asela	Producer19	Morning milk activated	2	1
Asela	Producer19	control 19	2	1
Asela	Producer20	Morning milk activated	2	2
Asela	Producer20	control 20	1	2
Selale	Producer21	Morning milk activated	1	1
Selale	Producer21	control 21	1	1
Selale	Producer22	Morning milk activated	1	1
Selale	Producer22	control 22	1	1
Selale	Producer23	Morning milk activated	1	1
Selale	Producer23	control 23	1	1
Selale	Producer24	Morning milk activated	1	1
Selale	Producer24	control 24	1	1
Selale	Producer25	Morning milk activated	1	1
Selale	Producer25	control 25	1	1
Selale	Producer26	Morning milk activated	2	1
Selale	Producer26	control 26	1	2
Selale	Producer27	Morning milk activated	1	1
Selale	Producer27	control 27	1	1
Selale	Producer28	Morning milk activated	2	1
Selale	Producer28	control 28	1	2
Selale	Producer29	Morning milk activated	1	1
Selale	Producer29	control 29	1	1
Selale	Producer30	Morning milk activated	2	2
Selale	Producer30	control 30	1	2
Holeta	Producer31	Morning milk activated	1	1
Holeta	Producer31	control 31	1	1
Holeta	Producer32	Morning milk activated	1	1
Holeta	Producer32	control 32	1	1
Holeta	Producer33	Morning milk activated	1	1
Holeta	Producer33	control 33	1	1
Holeta	Producer34	Morning milk activated	1	1
Holeta	Producer34	control 34	1	1
Holeta	Producer35	Morning milk activated	1	1
Holeta	Producer35	control 35	1	1
Holeta	Producer36	Morning milk activated	1	1
Holeta	Producer36	control 36	1	1
Holeta	Producer37	Morning milk activated	1	1
Holeta	Producer37	control 37	1	1
Holeta	Producer38	Morning milk activated	1	1
Holeta	Producer38	control 38	1	1
Holeta	Producer39	Morning milk activated	1	1
Holeta	Producer39	control 39	1	1
Holeta	Producer40	Morning milk activated	1	1
Holeta	Producer40	control 40	1	1

## Sheet: TITRABLE ACIDITY
Study district	Value chain		volume of 0.1N naOH consumed	titrable acidity
debrezeit	Producer1	Morning milk activated	4.5	0.1782
debrezeit	Producer1	control 1	5	0.198
debrezeit	Producer2	Morning milk activated	4.5	0.1782
debrezeit	Producer2	control 2	4.5	0.18
debrezeit	Producer3	Morning milk activated	4	0.1584
debrezeit	Producer3	control 3	4	0.1584
debrezeit	Producer4	Morning milk activated	4.5	0.1782
debrezeit	Producer4	control 4	6	0.2376
debrezeit	Producer5	Morning milk activated	5.5	0.2178
debrezeit	Producer5	control 5	6	0.2376
debrezeit	Producer6	Morning milk activated	4	0.1584
debrezeit	Producer6	control 6	4.5	0.1782
debrezeit	Producer7	Morning milk activated	4.75	0.1881
debrezeit	Producer7	control 7	5	0.198
debrezeit	Producer8	Morning milk activated	4	0.1584
debrezeit	Producer8	control 8	4	0.1584
debrezeit	Producer9	Morning milk activated	4.5	0.1782
debrezeit	Producer9	control 9	5	0.198
debrezeit	Producer10	Morning milk activated	5	0.198
debrezeit	Producer10	control 10	5.5	0.2178
Asela	Producer11	Morning milk activated	7.5	0.297
Asela	Producer11	control 11	8	0.3168
Asela	Producer12	Morning milk activated	4.5	0.1782
Asela	Producer12	control 12	5	0.198
Asela	Producer13	Morning milk activated	11	0.4356
Asela	Producer13	control 13	12.7	0.50292
Asela	Producer14	Morning milk activated	7.5	0.297
Asela	Producer14	control 14	8	0.3168
Asela	Producer15	Morning milk activated	5.5	0.2178
Asela	Producer15	control 15	6	0.2376
Asela	Producer16	Morning milk activated	5.5	0.2178
Asela	Producer16	control 16	6.3	0.24948
Asela	Producer17	Morning milk activated	4.5	0.1782
Asela	Producer17	control 17	5.1	0.20196
Asela	Producer18	Morning milk activated
Asela	Producer18	control 18
Asela	Producer19	Morning milk activated	4.5	0.1782
Asela	Producer19	control 19	4.75	0.1881
Asela	Producer20	Morning milk activated	3.5	0.1386
Asela	Producer20	control 20	4	0.1584
Selale	Producer21	Morning milk activated	2	0.18
Selale	Producer21	control 21	2.2	0.198
Selale	Producer22	Morning milk activated	1.8	0.162
Selale	Producer22	control 22	2.1	0.189
Selale	Producer23	Morning milk activated	1.8	0.162
Selale	Producer23	control 23	2	0.18
Selale	Producer24	Morning milk activated	1.7	0.153
Selale	Producer24	control 24	1.85	0.1665
Selale	Producer25	Morning milk activated	2	0.18
Selale	Producer25	control 25	2.3	0.207
Selale	Producer26	Morning milk activated	2.9	0.261
Selale	Producer26	control 26	3.375	0.30375
Selale	Producer27	Morning milk activated	1.9	0.171
Selale	Producer27	control 27	2.1	0.189
Selale	Producer28	Morning milk activated	2	0.18
Selale	Producer28	control 28	2.2	0.198
Selale	Producer29	Morning milk activated	1.9	0.171
Selale	Producer29	control 29	2.1	0.189
Selale	Producer30	Morning milk activated	1.9	0.171
Selale	Producer30	control 30	2.1	0.189
Holeta	Producer31	Morning milk activated	1.8	0.162
Holeta	Producer31	control 31	2	0.18
Holeta	Producer32	Morning milk activated	2.2	0.198
Holeta	Producer32	control 32	2.7	0.243
Holeta	Producer33	Morning milk activated	1.7	0.153
Holeta	Producer33	control 33	1.9	0.171
Holeta	Producer34	Morning milk activated	2.2	0.198
Holeta	Producer34	control 34	2.4	0.216
Holeta	Producer35	Morning milk activated	1.9	0.171
Holeta	Producer35	control 35	2.1	0.189
Holeta	Producer36	Morning milk activated	1.8	0.162
Holeta	Producer36	control 36	2	0.18
Holeta	Producer37	Morning milk activated	2	0.18
Holeta	Producer37	control 37	2.2	0.198
Holeta	Producer38	Morning milk activated	1.8	0.162
Holeta	Producer38	control 38	1.9	0.171
Holeta	Producer39	Morning milk activated	1.9	0.171
Holeta	Producer39	control 39	2	0.18
Holeta	Producer40	Morning milk activated	1.8	0.162
Holeta	Producer40	control 40	2	0.18

## Sheet: pH
			PH
debrezeit	Producer1	Morning milk activated	6.38
debrezeit	Producer1	control 1	6.12
debrezeit	Producer2	Morning milk activated	6.6
debrezeit	Producer2	control 2	6.35
debrezeit	Producer3	Morning milk activated	6.46
debrezeit	Producer3	control 3	6.36
debrezeit	Producer4	Morning milk activated	6.56
debrezeit	Producer4	control 4	6.26
debrezeit	Producer5	Morning milk activated	6.28
debrezeit	Producer5	control 5	6.18
debrezeit	Producer6	Morning milk activated	6.65
debrezeit	Producer6	control 6	6.5
debrezeit	Producer7	Morning milk activated	6.56
debrezeit	Producer7	control 7	6.45
debrezeit	Producer8	Morning milk activated	6.25
debrezeit	Producer8	control 8	6.2
debrezeit	Producer9	Morning milk activated	6.28
debrezeit	Producer9	control 9	6.25
debrezeit	Producer10	Morning milk activated	6.57
debrezeit	Producer10	control 10	6.46
Asela	Producer11	Morning milk activated	6.4
Asela	Producer11	control 11	6.38
Asela	Producer12	Morning milk activated	6.6
Asela	Producer12	control 12	6.4
Asela	Producer13	Morning milk activated	6.38
Asela	Producer13	control 13	6.38
Asela	Producer14	Morning milk activated	6.4
Asela	Producer14	control 14	6.28
Asela	Producer15	Morning milk activated	6.46
Asela	Producer15	control 15	6.31
Asela	Producer16	Morning milk activated	5.35
Asela	Producer16	control 16	4.81
Asela	Producer17	Morning milk activated	6.31
Asela	Producer17	control 17	6.14
Asela	Producer18	Morning milk activated
Asela	Producer18	control 18
Asela	Producer19	Morning milk activated	6.18
Asela	Producer19	control 19	6.15
Asela	Producer20	Morning milk activated	5.97
Asela	Producer20	control 20	5.77
Selale	Producer21	Morning milk activated	6.8
Selale	Producer21	control 21	6.74
Selale	Producer22	Morning milk activated	6.62
Selale	Producer22	control 22	6.55
Selale	Producer23	Morning milk activated	6.7
Selale	Producer23	control 23	6.45
Selale	Producer24	Morning milk activated	6.7
Selale	Producer24	control 24	6.54
Selale	Producer25	Morning milk activated	6.7
Selale	Producer25	control 25	6.65
Selale	Producer26	Morning milk activated	6.8
Selale	Producer26	control 26	6.4
Selale	Producer27	Morning milk activated	6.61
Selale	Producer27	control 27	6.56
Selale	Producer28	Morning milk activated	6.81
Selale	Producer28	control 28	6
Selale	Producer29	Morning milk activated	6.59
Selale	Producer29	control 29	6.6
Selale	Producer30	Morning milk activated	6.6
Selale	Producer30	control 30	6.73
Holeta	Producer31	Morning milk activated	6.6
Holeta	Producer31	control 31	6.5
Holeta	Producer32	Morning milk activated	6.31
Holeta	Producer32	control 32	6.83
Holeta	Producer33	Morning milk activated	6.86
Holeta	Producer33	control 33	6.75
Holeta	Producer34	Morning milk activated	6.5
Holeta	Producer34	control 34	6.38
Holeta	Producer35	Morning milk activated	6.46
Holeta	Producer35	control 35	6.45
Holeta	Producer36	Morning milk activated	6.8
Holeta	Producer36	control 36	6.67
Holeta	Producer37	Morning milk activated	6.8
Holeta	Producer37	control 37	6.56
Holeta	Producer38	Morning milk activated	6.64
Holeta	Producer38	control 38	4.5
Holeta	Producer39	Morning milk activated	6.58
Holeta	Producer39	control 39	6.52
Holeta	Producer40	Morning milk activated	6.68
Holeta	Producer40	control 40	6.62

## Sheet: Theocyante
Study district	Value chain		absorbance	slope	intercept	conc (mg/L)
debrezeit	Producer1	Morning milk activated	0.1536	0.0306	0.0534	3.27451
debrezeit	Producer1	control 1	0.1646	0.0306	0.0534	3.63399
debrezeit	Producer2	Morning milk activated	0.1576	0.0306	0.0534	3.40523
debrezeit	Producer2	control 2	0.1778	0.0306	0.0534	4.06536
debrezeit	Producer3	Morning milk activated	0.504	0.0306	0.0534	14.7255
debrezeit	Producer3	control 3	0.2384	0.0306	0.0534	6.04575
debrezeit	Producer4	Morning milk activated	0.8687	0.0306	0.0534	26.6438
debrezeit	Producer4	control 4	0.5673	0.0306	0.0534	16.7941
debrezeit	Producer5	Morning milk activated	0.7566	0.0306	0.0534	22.9804
debrezeit	Producer5	control 5	0.5847	0.0306	0.0534	17.3627
debrezeit	Producer6	Morning milk activated	0.1867	0.0312		5.98397
debrezeit	Producer6	control 6	0.3935	0.0312		12.6122
debrezeit	Producer7	Morning milk activated	0.4895	0.0312		15.6891
debrezeit	Producer7	control 7	0.9505	0.0312		30.4647
debrezeit	Producer8	Morning milk activated	0.3466	0.0312		11.109
debrezeit	Producer8	control 8	0.4233	0.0312		13.5673
debrezeit	Producer9	Morning milk activated	0.4806	0.0312		15.4038
debrezeit	Producer9	control 9	0.1863	0.0312		5.97115
debrezeit	Producer10	Morning milk activated	0.4403	0.0312		14.1122
debrezeit	Producer10	control 10	0.1863	0.0312		5.97115
Asela	Producer11	Morning milk activated	0.5921	0.0292		20.2774
Asela	Producer11	control 11	0.5583	0.0292		19.1199
Asela	Producer12	Morning milk activated	0.4398	0.0292		15.0616
Asela	Producer12	control 12	0.5272	0.0292		18.0548
Asela	Producer13	Morning milk activated	0.4285	0.0292		14.6747
Asela	Producer13	control 13	0.3665	0.0292		12.5514
Asela	Producer14	Morning milk activated	0.3327	0.0292		11.3938
Asela	Producer14	control 14	0.3157	0.0292		10.8116
Asela	Producer15	Morning milk activated	0.4201	0.0292		14.387
Asela	Producer15	control 15	0.7162	0.0292		24.5274
Asela	Producer16	Morning milk activated	0.5713	0.0312		18.3109
Asela	Producer16	control 16	0.469	0.0312		15.0321
Asela	Producer17	Morning milk activated	0.1993	0.0312		6.38782
Asela	Producer17	control 17	0.1528	0.0312		4.89744
Asela	Producer18	Morning milk activated
Asela	Producer18	control 18
Asela	Producer19	Morning milk activated	0.3264	0.0312		10.4615
Asela	Producer19	control 19	0.4628	0.0312		14.8333
Asela	Producer20	Morning milk activated	0.3419	0.0312		10.9583
Asela	Producer20	control 20	0.1962	0.0312		6.28846
Selale	Producer21	Morning milk activated	0.3168	0.0306		10.3529
Selale	Producer21	control 21	0.119	0.0306		3.88889
Selale	Producer22	Morning milk activated	0.1285	0.0306		4.19935
Selale	Producer22	control 22	0.1944	0.0306		6.35294
Selale	Producer23	Morning milk activated	0.1912	0.0306		6.24837
Selale	Producer23	control 23	0.1849	0.0306		6.04248
Selale	Producer24	Morning milk activated	0.1632	0.0306		5.33333
Selale	Producer24	control 24	0.1253	0.0306		4.09477
Selale	Producer25	Morning milk activated	0.2144	0.0306		7.00654
Selale	Producer25	control 25	0.1097	0.0306		3.58497
Selale	Producer26	Morning milk activated	0.1713	0.0381		4.49606
Selale	Producer26	control 26	0.182	0.0381		4.7769
Selale	Producer27	Morning milk activated	0.2526	0.0381		6.62992
Selale	Producer27	control 27	0.2023	0.0381		5.30971
Selale	Producer28	Morning milk activated	0.3211	0.0381		8.42782
Selale	Producer28	control 28	0.2345	0.0381		6.15486
Selale	Producer29	Morning milk activated	0.2122	0.0381		5.56955
Selale	Producer29	control 29	0.1817	0.0381		4.76903
Selale	Producer30	Morning milk activated	0.255	0.0381		6.69291
Selale	Producer30	control 30	0.2002	0.0381		5.25459
Holeta	Producer31	Morning milk activated	0.4471	0.0287		15.5784
Holeta	Producer31	control 31	0.2799	0.0287		9.75261
Holeta	Producer32	Morning milk activated	0.9133	0.0287		31.8223
Holeta	Producer32	control 32	0.2594	0.0287		9.03833
Holeta	Producer33	Morning milk activated	0.6254	0.0287		21.7909
Holeta	Producer33	control 33	0.4957	0.0287		17.2718
Holeta	Producer34	Morning milk activated	0.8752	0.0287		30.4948
Holeta	Producer34	control 34	0.3871	0.0287		13.4878
Holeta	Producer35	Morning milk activated	0.775	0.0287		27.0035
Holeta	Producer35	control 35	0.3519	0.0287		12.2613
Holeta	Producer36	Morning milk activated	0.467	0.0317		14.7319
Holeta	Producer36	control 36	0.6507	0.0317		20.5268
Holeta	Producer37	Morning milk activated	0.5978	0.0317		18.858
Holeta	Producer37	control 37	0.3678	0.0317		11.6025
Holeta	Producer38	Morning milk activated	0.3981	0.0317		12.5584
Holeta	Producer38	control 38	0.172	0.0317		5.42587
Holeta	Producer39	Morning milk activated	0.529	0.0317		16.6877
Holeta	Producer39	control 39	0.7911	0.0317		24.9558
Holeta	Producer40	Morning milk activated	0.7	0.0317		22.082
Holeta	Producer40	control 40	0.4803	0.0317		15.1514

[truncated: 1 more sheets: calibrationC]
